# Supplementary material for: Gene expression profiling of hepatocarcinogenesis in a mouse model of chronic hepatitis B
Source: PLoS One. 2017 Oct 2;12(10):e0185442. doi: 10.1371/journal.pone.0185442 (PMC5624708; doi:10.1371/journal.pone.0185442)
Supplement: S1 Table — All datasets have been deposited at National Center for Biotechnology Information/Gene Expression Omnibus under accession number GSE103205. (XLS) [file pone.0185442.s001.xls]

## Sheet: S1 Table
S1 Table. Comprehensive Gene Expression Profiles by Microarray in a Transgenic Mouse Model of Chronic Hepatitis B
Probes: ControlType=0, Total flag>0					#24 (Tg7d)/Tg mix(Tg7M)	#51(Tg7d)/Tg mix(Tg7M)	#54(Tg7d)/Tg mix(Tg7M)	#76(Tg7d)/Tg mix(Tg7M)	#369(Tg7d)/Tg mix(Tg7M)	(Tg7d)/Tg mix(Tg7M)						#88 (Tg1M)/Tg mix(Tg7M)	#94 (Tg1M)/Tg mix(Tg7M)	#72(Tg1M)/Tg mix(Tg7M)	#77(Tg1M)/Tg mix(Tg7M)	#101(Tg1M)/Tg mix(Tg7M)	(Tg1M)/Tg mix(Tg7M)						#10 (Tg3M)/Tg mix(Tg7M)	#16(tg3M)/Tg mix(Tg7M)	#25(Tg3M)/Tg mix(Tg7M)	#30(Tg3M)/Tg mix(Tg7M)	#36(Tg3M)/Tg mix(Tg7M)	(Tg3M)/Tg mix(Tg7M)						#211(Tg6M)/Tg mix(Tg7M)	#238(Tg6M)/Tg mix(Tg7M)	#239(Tg6M)/Tg mix(Tg7M)	#241(Tg6M)/Tg mix(Tg7M)	#245(Tg6M)/Tg mix(Tg7M)	(Tg6M)/Tg mix(Tg7M)						#246(Tg9M)/Tg mix(Tg7M)
FeatureNum	ProbeName	EntrezGeneID	GeneSymbol	GeneName	Log2Ratio	Log2Ratio	Log2Ratio	Log2Ratio	Log2Ratio	Average Log2Ratio	Average gProcessedSignal	Average rProcessedSignal	Welch p value	False Discovery Rate(Welch)	RankProd FDR	Log2Ratio	Log2Ratio	Log2Ratio	Log2Ratio	Log2Ratio	Average Log2Ratio	Average gProcessedSignal	Average rProcessedSignal	Welch p value	False Discovery Rate(Welch)	RankProd FDR	Log2Ratio	Log2Ratio	Log2Ratio	Log2Ratio	Log2Ratio	Average Log2Ratio	Average gProcessedSignal	Average rProcessedSignal	Welch p value	False Discovery Rate(Welch)	RankProd FDR	Log2Ratio	Log2Ratio	Log2Ratio	Log2Ratio	Log2Ratio	Average Log2Ratio	Average gProcessedSignal	Average rProcessedSignal	Welch p value	False Discovery Rate(Welch)	RankProd FDR	Log2Ratio
3	A_52_P136751	13528	Dtnb	dystrobrevin, beta	-0.298312	-0.309919	-0.323825	-0.259079	-0.348183	-0.307864	1321.3	1067.7	3.12979e-05	0.00211329	0.762146	0.00871934	-0.0109113	-0.480347	0.0849394	0.583928	0.0372657	1464.36	1443.23	0.83603	0.90043	1.13008	-0.052925	-0.0643082	-0.820043	-0.727112	-0.897342	-0.512346	1611.26	1250.92	0.0520651	0.150352	0.323281	-0.0384206	0.045551	-0.153409	0.0334228	-0.000497961	-0.0226708	3006.96	2945.83	0.561714	0.692178	1.19961	-0.0901415
4	A_52_P1156465				-0.473616	-1.39166	-0.689786	-0.918397	-0.95342	-0.885376	642.709	345.742	0.00442968	0.0217277	0.0705539	-1.07162	-1.49556	-1.69454	-0.287191	0.196005	-0.87058	394.47	213.052	0.0727443	0.219342	0.00486842	-0.632692	-0.0325776	-1.00141	-0.527064	-1.17001	-0.672749	867.246	545.103	0.0275215	0.10841	0.113859	-0.42315	-0.0939984	-0.0675982	-0.529371	-0.1014	-0.243104	660.218	562.609	0.0660552	0.1837	0.518685	-0.180848
5	A_52_P661982	98733	Obsl1	obscurin-like 1	-0.115578	-1.55716	1.00212	0.209357	-0.50519	-0.19329	304.024	235.482	0.668764	0.742682	0.665716	0.279946	-0.344337	-1.02327	0.741703	0.723802	0.0755683	153.553	148.027	0.832175	0.898329	0.849259	-0.98943	-1.37731	-2.66805	-2.16093	-2.33984	-1.90711	407.378	117.177	0.00364651	0.0446813	0	-0.585017	-0.342016	-0.20073	-0.037033	0.134997	-0.20596	331.72	285.144	0.17171	0.321653	0.580702	-0.363221
6	A_52_P779137				-0.295204	-2.34976	-0.51094	-1.27404	-0.982161	-1.08242	282.103	126.823	0.0399168	0.0917364	0.0260758	-0.39972	-0.233964	-1.48934	0.533862	1.19719	-0.0783943	175.037	142.908	0.872043	0.923693	0.406787	-0.565008	-1.05849	-3.38892	-2.54909	-2.14605	-1.94151	395.909	126.875	0.0188343	0.0910597	0	-0.511767	-0.16888	-0.306888	-0.351197	-0.534158	-0.374578	441.824	340.516	0.00521547	0.0687112	0.192973	-0.306983
8	A_51_P428086	20742	Spnb2	spectrin beta 2	0.123609	-1.88931	1.02477	-0.769666	-0.997744	-0.501668	196.491	117.299	0.369465	0.469948	0.241991	0.0296486	-0.0433074	-0.237336	0.75458	0.46273	0.193263	84.1668	94.5757	0.345667	0.518014	1.19622	-1.53967	-2.5587	-2.79063	-1.11471	-2.63367	-2.12748	307.163	67.1537	0.00319554	0.0427094	0	-1.55982	-0.464291	-0.81973	0.465948	-1.01548	-0.678675	140.608	78.13	0.113832	0.249182	0.00978947	0.00427145
9	A_52_P271894				-0.367673	-2.29397	-0.478805	-1.4314	-1.56522	-1.22741	192.51	76.415	0.0269465	0.0703055	0.00933155	0.160353	-0.95445	-0.965113	1.03647	1.06333	0.0681183	108.334	93.4641	0.886859	0.932205	0.445253	-1.12727	-1.43497	-2.83575	-1.98159	-3.07312	-2.09054	264.085	63.9652	0.00534212	0.0526428	0	-1.12785	-0.412239	-0.629346	0.199474	-0.722813	-0.538554	180.32	118.985	0.0689106	0.188064	0.0438737	-0.96555
10	A_51_P403693	66663	Uba5	ubiquitin-like modifier activating enzyme 5	0.0744411	-0.0560078	0.0149136	-0.21306	0.212415	0.00654045	4699.46	4688.1	0.931256	0.950413	1.26734	0.0408648	-0.462742	0.024772	0.0459108	0.0190303	-0.0664329	3800.79	3551.73	0.539668	0.685265	1.00116	-0.309144	-0.141194	-0.24102	-0.459485	-0.33622	-0.297413	5466.42	4464.81	0.00484053	0.0501892	0.567804	-0.293077	-0.204463	-0.295675	-0.105334	-0.242879	-0.228286	5502.59	4695.14	0.00291786	0.0575069	0.546626	-0.728573
12	A_52_P812372				-0.9331	-2.50974	-0.278785	-1.70022	-1.7975	-1.44387	201	60.1739	0.0197265	0.0571243	0.00125	0.731667	-0.0786712	-1.13144	0.243283	0.641949	0.0813581	99.782	94.3631	0.819888	0.890505	0.935541	-1.14313	-2.65802	-3.50385	-1.50191	-3.29855	-2.42109	250.897	44.6106	0.00692762	0.0590347	0	-1.20665	0.225638	-0.43138	-0.428601	-0.899055	-0.548009	130.242	86.2536	0.0875886	0.214306	0.0462182	0.274149
13	A_51_P148587				-0.121447	-1.9792	0.614925	-1.62237	-0.234268	-0.668473	229.966	137.777	0.242815	0.340658	0.142135	-0.246237	0.163519	-0.451856	-2.37955	0.8228	-0.418264	780.456	329.754	0.479315	0.636644	0.261706	-0.403063	-0.242799	-2.78728	-1.37273	-2.05888	-1.37295	263.686	122.891	0.0471822	0.142701	0.00412104	0.0876031	0.46806	0.551817	-0.635732	-0.0634742	0.0816548	528.95	612.208	0.720961	0.814768	0.966734	0.370918
15	A_52_P272936	67683	2610029G23Rik	RIKEN cDNA 2610029G23 gene	0.129419	-2.42704	2.84849	-0.479439	0.077714	0.0298295	104.527	75.7927	0.973783	0.981012	0.467837	1.15568	0.43042	-0.0805884	1.42039	-0.318953	0.52139	69.4324	99.3592	0.19791	0.373207	0.373825	0.394424	-1.88628	-2.70496	0.391379	-2.69641	-1.30037	147.762	49.6061	0.139574	0.264306	0.00704255	-0.646352	0.497444	0.408857	0.808351	-1.06732	0.000196448	82.5017	75.162	0.999173	0.999534	0.511318	-0.107151
16	A_51_P405496	170790	Mlc1	megalencephalic leukoencephalopathy with subcortical cysts 1 homolog (human)	-0.816062	-1.81968	-0.470113	-2.37907	-2.09888	-1.51676	188.871	64.4229	0.0150842	0.047801	0.000755287	0.507962	-0.504177	-0.144321	1.7259	0.666008	0.450274	84.831	103.444	0.305324	0.480371	0.542155	-0.996122	-1.81348	-2.8415	0.289174	-2.94314	-1.66101	234.979	68.2506	0.0514794	0.149534	0.000410959	-0.953902	-0.5692	-0.348608	-0.226163	-1.14697	-0.648969	258.184	161.865	0.0209928	0.10678	0.0193134	-1.32535
17	A_51_P345110	67026	Thap4	THAP domain containing 4	0.207513	0.120483	-0.155168	-0.18519	-0.288181	-0.0601086	1537.91	1520.23	0.562326	0.649871	1.21515	0.224167	0.209363	0.00336834	0.190355	-0.0494998	0.115551	1164.54	1291.8	0.114734	0.277374	1.20217	0.014225	-0.199385	-0.447979	0.505297	-0.519609	-0.12949	1744.83	1584.51	0.521599	0.639218	0.895113	-0.147123	0.0373874	-0.198453	-0.0935613	-0.0348456	-0.087319	1924.51	1814	0.102512	0.234554	1.04042	0.365005
18	A_51_P244234	100504323	LOC100504323	hypothetical protein LOC100504323	-0.426149	-2.06137	-0.64002	-1.79759	-1.00389	-1.1858	351.33	155.28	0.0208194	0.0591832	0.0123349	-0.0555881	-0.0324377	-0.845412	0.720231	-1.00597	-0.243835	291.096	263.793	0.477998	0.635606	0.620884	-0.455276	-0.628614	-1.48746	-0.359461	-1.11588	-0.809338	526.212	304.014	0.0194688	0.0923007	0.0534677	-0.0907415	0.0773848	-0.0412599	-0.346866	-0.101256	-0.100548	747.478	706.705	0.220456	0.375375	1.00828	-0.354598
19	A_52_P205710	59310	Myl10	myosin, light chain 10, regulatory	0.667815	-2.44971	-1.45504	-2.80214	-2.22524	-1.65287	275.176	73.7924	0.0561021	0.116526	0.000205761	-0.500225	-0.62586	-0.837562	0.460374	-1.2229	-0.545234	127.155	87.1855	0.122866	0.287348	0.144643	-1.17662	-1.95069	-3.48288	-1.5185	-3.28516	-2.28277	346.402	70.9916	0.00808025	0.0628353	0	-1.25904	-0.752683	-0.632418	-1.10162	-1.35623	-1.0204	309.318	150.471	0.00196524	0.0522462	0.000243902	-1.17232
20	A_51_P410892	67270	Mrpl42	mitochondrial ribosomal protein L42	0.310396	0.117357	-0.134304	-0.158976	0.043363	0.0355672	7113.83	7482.2	0.701738	0.770074	1.28635	0.523176	0.403898	0.399931	0.517558	0.231603	0.415233	5559.27	7530.82	0.00142758	0.0473873	0.710331	0.466193	0.161417	0.112023	0.130797	0.125092	0.199104	8432.09	9790.46	0.041558	0.133416	1.07098	0.229088	-0.00372072	0.0439403	0.166921	0.213883	0.130022	9056.05	9945.37	0.0494322	0.157878	1.1012	0.0773573
22	A_51_P258698	320595	Phf8	PHD finger protein 8	0.230595	0.129489	0.437945	-0.0600493	-0.144393	0.118717	1359.36	1513.41	0.316368	0.41705	1.29213	-0.193888	0.135667	-0.337958	0.0591058	0.139177	-0.0395792	1018	999.364	0.702045	0.808821	1.11724	0.215208	-0.175256	-0.792537	-0.482887	-0.263526	-0.2998	1730.37	1455.13	0.1471	0.273126	0.643932	0.150439	0.194639	0.242405	0.113251	0.286354	0.197418	1699.05	1951.03	0.00312888	0.0589518	0.924046	-0.099163
23	A_52_P107923	241113	Prkag3	protein kinase, AMP-activated, gamma 3 non-catatlytic subunit	-0.889482	-1.75621	-2.1981	-2.81832	-2.07002	-1.94643	236.743	60.4988	0.00351161	0.0188183	0	-1.3603	-0.0667047	-0.650065	0.792339	-0.174888	-0.291924	123.982	93.5184	0.456051	0.617012	0.332654	-1.90927	-1.18502	-3.68349	-1.94369	-3.6108	-2.46645	368.359	64.1022	0.00785195	0.062083	0	-1.71852	-1.06903	-1.30468	-0.961509	-1.509	-1.31255	349.668	137.29	0.000703285	0.0437851	0	-1.63483
24	A_52_P395685				-0.700298	-0.831373	-0.33506	-1.63583	-1.68973	-1.03846	192.285	97.259	0.0179251	0.0536783	0.0181773	-0.719065	0.653516	0.412335	0.650155	0.39701	0.27879	98.8184	113.327	0.336556	0.509546	0.760162	-0.920439	-0.511106	-2.38989	-0.725721	-2.32913	-1.37526	283.387	103.197	0.0278542	0.109007	0.00205128	-0.59536	-0.342641	-0.0503156	0.0876409	-1.27636	-0.435407	314.26	214.719	0.145586	0.289388	0.118943	-0.597079
25	A_51_P127738	110876	Scn2a1	sodium channel, voltage-gated, type II, alpha 1	-0.458975	-2.03704	0.412225	-1.31038	-1.48528	-0.97589	140.435	64.8676	0.0855483	0.157566	0.026583	-0.275166	0.23153	0.171573	1.02553	0.144938	0.259681	77.0974	90.7236	0.286487	0.462275	1.01086	-1.30511	-2.51967	-3.19898	-0.785692	-3.26403	-2.2147	255.302	48.0971	0.0114826	0.0729871	0	-1.25075	-0.624682	-1.00916	-0.428116	-0.74617	-0.811774	169.895	97.1945	0.00493927	0.0675586	0.00266234	-0.441152
26	A_51_P236755	69454	Clic3	chloride intracellular channel 3	-0.36261	-1.22787	-1.14305	-1.98891	-2.1059	-1.36567	264.353	106.463	0.0126283	0.0424447	0.00244681	-1.44482	-0.523681	-1.31509	0.765571	-0.725643	-0.648733	173.537	101.951	0.174691	0.347624	0.0319137	-1.00713	-1.6193	-2.78616	-1.47551	-2.97797	-1.97322	412.745	102.843	0.00687613	0.0588253	0	-1.20673	-0.197152	-0.572328	-0.664837	-1.34421	-0.797051	328.125	181.967	0.0196069	0.10417	0.00578249	-0.657912
27	A_51_P209308	64424	Polr1e	polymerase (RNA) I polypeptide E	-0.309527	-1.52542	-0.79869	-0.962986	-1.5076	-1.02085	414.187	196.061	0.0112583	0.0394826	0.0345673	-0.291864	-0.284073	-0.849133	1.19481	0.919577	0.137864	173.508	175.261	0.743634	0.838565	0.79974	-0.366917	-1.19537	-2.09986	-0.869792	-1.68933	-1.24425	507.134	207.221	0.0148156	0.0812727	0.0058548	-0.501277	-0.417279	-0.651149	-0.585347	-1.09517	-0.650045	352.671	220.235	0.00543795	0.0692263	0.0190677	-0.39304
29	A_52_P587928				0.763061	-0.187189	0.426776	-0.825402	-1.78425	-0.321401	218.98	182.264	0.519906	0.611327	0.397637	-0.93306	0.369508	-0.730998	-0.650393	-0.497225	-0.488434	139.802	95.5589	0.0966452	0.253476	0.253445	-1.18151	-0.895045	-3.52073	-1.83024	-3.25157	-2.13582	274.552	58.8027	0.0161599	0.0846116	0	-0.918913	-1.0267	-0.420898	-0.181268	-0.892794	-0.688115	171.353	104.125	0.0138149	0.0916124	0.0112229	-0.378296
30	A_52_P58208	17829	Muc1	mucin 1, transmembrane	0.0599658	-2.56788	0.744031	-1.4246	-1.34794	-0.907285	161.277	60.8722	0.196978	0.290618	0.0322827	0.399955	0.412036	-0.0254802	1.0845	0.139363	0.402074	71.6451	93.9197	0.10063	0.258524	0.664818	-1.35377	0.862287	-3.44189	0.0194891	-3.0102	-1.38482	166.839	50.6279	0.172134	0.301211	0.00205224	-1.34334	-0.809188	-0.452478	-0.741402	-0.868463	-0.842974	140.906	77.9748	0.00421699	0.0645703	0.00228669	-0.30621
31	A_51_P136601				0.224081	-0.428042	-0.118401	-0.371812	-0.646878	-0.26821	545.353	473.413	0.146446	0.232866	0.825362	0.0357568	0.365719	-0.756583	0.411531	-0.0579828	-0.000311772	462.723	531.061	0.999143	0.999552	1.09737	0.107424	-0.367976	-1.05023	-0.0878419	-1.2439	-0.528504	609.384	430.931	0.117008	0.237297	0.307798	0.105487	0.234918	0.111123	0.0918386	-0.0408846	0.100496	1336.5	1444.99	0.0834767	0.208697	1.17487	-0.0602339
32	A_52_P779182	100043305	Gm4349	SET domain, bifurcated 1 pseudogene	0.435837	-0.583658	-0.923406	-1.47519	-1.82192	-0.873668	119.581	61.1016	0.0892929	0.162538	0.0473233	0.236472	0.434015	-1.13718	-0.29249	-0.793732	-0.310583	113.947	88.0509	0.355187	0.526749	0.535677	-0.739817	-0.344744	-2.7892	-1.27746	-3.6383	-1.7579	176.54	47.8204	0.0485932	0.145036	0.000330578	-0.877619	-0.0956357	-0.217732	0.613508	-1.75234	-0.465963	114.524	74.1013	0.308104	0.46579	0.052291	-0.374752
33	A_51_P114843	243529	H1fx	H1 histone family, member X	-0.153986	-0.865141	-1.32731	-1.5883	-1.74703	-1.13635	414.715	197.124	0.0168018	0.051503	0.0130162	-0.661915	-0.0780507	-1.08482	0.0655879	-0.963612	-0.544561	274.906	198.03	0.0781133	0.227535	0.220535	-0.521319	-1.37286	-2.56452	-1.53841	-2.39632	-1.67869	549.667	179.45	0.0106233	0.0703912	0.00035461	-0.504549	-0.280706	-0.391403	-0.324839	-0.626925	-0.425684	589.77	438.725	0.0024825	0.055935	0.124912	-0.456143
34	A_52_P180726	74504	Fam53a	family with sequence similarity 53, member A	-0.315483	-0.334148	-1.15019	-0.935028	-1.65024	-0.877018	472.483	274.147	0.0258742	0.0684931	0.0647188	-0.4101	-0.146976	-1.54643	-0.346671	0.255016	-0.439032	293.867	230.337	0.217623	0.393924	0.227758	-0.327621	-0.598169	-1.6783	-0.805564	-1.50896	-0.983723	632.375	315.939	0.0198039	0.0931237	0.0241882	-0.433316	-0.0837543	-0.0847102	-0.244028	-0.742292	-0.31762	538.446	432.49	0.0626706	0.178593	0.291436	-0.405226
36	A_51_P426975	97122	Hist2h4	histone cluster 2, H4	0.414114	-0.0266614	-0.411397	-0.186102	-0.28826	-0.0996613	1858.1	1804.2	0.524727	0.615618	1.14472	1.08578	0.98095	1.20245	0.439799	0.316827	0.805161	1303.92	2426.93	0.0107823	0.091339	0.108584	0.722977	0.254328	0.112303	-1.19991	0.110159	-2.75001e-05	2977.14	2740.37	0.999532	0.999772	1.04874	0.387654	0.0867525	0.167202	0.550776	0.0923023	0.256937	2374.24	2848.95	0.048511	0.156354	0.768267	0.276619
37	A_52_P561545	53621	Cnot4	CCR4-NOT transcription complex, subunit 4	0.377681	-2.21619	-0.991507	-1.75148	-1.61328	-1.23895	167.374	65.9428	0.0509866	0.108779	0.00799127	0.0370691	0.174355	-1.46465	0.27587	0.516674	-0.0921368	102.555	85.9295	0.807905	0.882452	0.738096	-0.263847	-2.25102	-3.66251	-1.20284	-3.74104	-2.22425	222.793	45.3992	0.0308397	0.114857	0	-0.755791	0.053449	0.566918	1.07204	-1.9994	-0.212557	107.378	78.0157	0.712805	0.808498	0.0874899	0.783272
38	A_52_P331821	258393	Olfr1325	olfactory receptor 1325	0.0270188	-0.776768	-0.862265	-1.85415	-1.64633	-1.0225	345.662	196.683	0.038499	0.0894632	0.0258299	-0.165947	0.473685	-1.48934	-0.0284925	-0.689289	-0.379877	252.025	240.828	0.318408	0.492667	0.364101	-0.0711254	-0.00729447	-1.84246	-1.26038	-1.32686	-0.901622	386.569	202.101	0.0695242	0.175826	0.0591954	0.0266442	-0.19796	-0.176326	-0.0377415	-0.248677	-0.126812	498.537	458.855	0.0709734	0.191168	0.926675	-0.273835
39	A_52_P275233	70699	Nup205	nucleoporin 205	0.914513	-0.333603	-0.73154	-1.15035	-1.8962	-0.639436	247.561	145.607	0.242571	0.340454	0.112654	-0.829507	0.291463	-1.85024	-0.0917727	0.314449	-0.433122	144.617	93.3484	0.350265	0.522453	0.197625	-0.768593	-0.917102	-2.64975	-1.03921	-2.32645	-1.54022	347.812	104.828	0.017222	0.0872149	0.000802139	-1.29182	-1.17568	-1.06556	-1.30232	-1.76881	-1.32084	245.123	92.5524	0.000380379	0.0396874	0	-1.47555
40	A_51_P373428	69309	Slc16a13	solute carrier family 16 (monocarboxylic acid transporters), member 13	0.535568	-1.79291	-0.744886	-1.09501	-2.06521	-1.03249	317.285	145.937	0.0870092	0.159485	0.0250254	-0.713065	-0.0268029	-1.12621	0.370102	0.601006	-0.178995	154.016	126.288	0.610462	0.740385	0.505007	-0.0288791	-0.557981	-2.51937	-0.96226	-2.37313	-1.28833	306.303	111.444	0.0601589	0.162197	0.0071281	-0.372623	-1.30081	-0.365447	0.00115611	-1.03226	-0.613997	293.095	194.842	0.062196	0.178022	0.0203924	-0.22567
41	A_51_P338244	21855	Timm17b	translocase of inner mitochondrial membrane 17b	-0.0305563	-0.106768	-0.318047	-0.20745	-0.0126234	-0.135089	7649.65	6993.04	0.0774412	0.146447	1.13315	0.113148	0.0809362	-0.107683	0.234091	-0.379195	-0.0117407	5946.54	6087.16	0.917305	0.951087	1.17212	0.154337	0.00962344	-0.110143	-0.170421	-0.175292	-0.0583791	8809.57	8502.63	0.404801	0.534084	1.14754	-0.013077	0.087525	0.115855	-0.0661948	0.024969	0.0298155	9290.97	9489.24	0.417581	0.569997	1.2403	0.0226465
43	A_51_P453329	244694	Kdm4d	lysine (K)-specific demethylase 4D	0.217867	-1.953	-1.38398	-0.944677	-2.19578	-1.25191	231.127	94.5773	0.0429711	0.0964394	0.0089782	0.416531	0.0355951	-0.824329	-0.585708	-1.10445	-0.412472	128.477	100.823	0.214773	0.390895	0.427738	-0.159926	-1.37934	-2.88012	-1.34128	-2.58613	-1.66936	283.643	85.0859	0.0269106	0.107162	0.000659341	-0.362226	-0.405575	-0.460016	0.573838	-1.04237	-0.339269	237.511	177.03	0.261395	0.418647	0.129283	-0.362982
44	A_52_P598114				0.400192	0.425587	0.134406	0.241963	0.156809	0.271791	3143.47	3876.86	0.0109008	0.0386926	1.08949	0.293805	0.360112	0.120186	0.483076	0.409106	0.333257	2170.52	2735.57	0.00565836	0.0710091	0.916836	0.491714	0.278695	0.0236452	0.204162	0.14953	0.229549	3781.14	4486.67	0.0416869	0.133613	1.00579	0.175506	0.264455	0.285648	0.114125	0.22803	0.213553	3862.77	4485.59	0.00234905	0.0548322	0.861787	0.203007
45	A_52_P325598				-0.84118	-1.57576	-2.13148	-1.44318	-1.39081	-1.47648	206.936	74.5095	0.00201522	0.0135608	0.00113573	-0.211236	-0.701229	0.413453	0.74805	-0.14871	0.0200658	107.528	100.771	0.940927	0.965431	0.858709	-0.227846	-0.509406	-2.88498	-0.904706	-3.34276	-1.57394	268.308	89.8529	0.0702179	0.176709	0.00152263	-0.316414	0.0107767	-0.164349	-0.499581	-1.01077	-0.396067	244.629	183.202	0.0866749	0.212999	0.170661	-1.28019
46	A_51_P325318	230779	Serinc2	serine incorporator 2	0.983047	-0.229842	-0.290303	-0.170677	-0.224453	0.0135545	580.936	589.706	0.958066	0.969813	1.16459	0.645763	0.820919	0.550459	0.595413	0.463371	0.615185	362.049	556.922	0.000498773	0.0362099	0.29121	0.0268108	-0.641167	-1.18486	-3.99918	-1.32413	-1.42451	2585.18	439.632	0.106893	0.224638	0.00582938	0.0480333	0.0582765	0.319886	0.542503	-0.523637	0.0890123	523.705	554.436	0.644174	0.757339	1.08417	-0.551324
47	A_51_P457196	20379	Sfrp4	secreted frizzled-related protein 4	0.231412	-0.718599	-0.291089	-0.484724	-0.885556	-0.429711	323.59	253.178	0.0906688	0.164351	0.510392	0.197912	0.0297394	-1.19172	-0.10796	-0.375343	-0.289475	259.194	235.32	0.301722	0.477125	0.601564	0.704148	-0.195326	-1.81942	-0.224878	-2.30889	-0.768873	390.425	249.797	0.241605	0.375272	0.0875604	0.21884	-0.0641462	-0.00429001	0.829415	-0.162257	0.163512	537.148	635.231	0.409647	0.5627	1.04407	0.215032
48	A_51_P121793	18949	Pnn	pinin	0.216652	-0.178381	0.11286	-0.371364	-0.267688	-0.0975842	1933.94	1876.6	0.435826	0.533379	1.14464	-0.200469	-0.172785	-0.398824	-0.910715	-0.68694	-0.473947	1488.01	1153.66	0.029375	0.14138	0.337134	-0.226953	-0.586513	-1.18664	-0.590928	-0.939464	-0.7061	2221.73	1395.19	0.0128454	0.0764099	0.105281	0.0024363	-0.0748967	-0.436984	-0.201363	-0.111708	-0.164503	2269.71	2039.89	0.0951221	0.224319	0.815758	0.287136
50	A_51_P511734	76793	Snip1	Smad nuclear interacting protein 1	-0.11858	-0.215407	-0.408829	-0.417403	-1.03029	-0.438102	622.263	473.328	0.0507853	0.1085	0.514489	-0.112946	0.175639	-0.273378	-0.0909565	-0.348604	-0.130049	377.252	350.79	0.224282	0.401013	1.03701	0.125069	-0.718421	-0.963351	-0.131682	-0.875561	-0.512789	730.992	486.809	0.0759914	0.184755	0.302996	-0.379504	-0.5546	-0.294518	-0.306521	-0.565167	-0.420062	612.46	455.181	0.00203004	0.0528191	0.119919	-0.640666
51	A_52_P510706	56445	Dnaja2	DnaJ (Hsp40) homolog, subfamily A, member 2	0.989722	0.859982	0.93436	0.683539	0.9257	0.878661	3942.08	7280.96	7.68377e-05	0.00273182	0.249086	0.0560083	0.267743	-0.0262738	-0.0885697	0.514841	0.14475	3065.21	3408.46	0.259899	0.43691	1.19529	0.495106	0.381862	0.0946068	0.202588	0.0909226	0.253017	4490.12	5363.98	0.0344946	0.121443	0.950382	0.21556	0.160791	0.306783	0.176603	0.266515	0.225251	4536	5305.49	0.00117923	0.0457225	0.82552	0.0499744
52	A_52_P646034	18020	Nfatc2ip	nuclear factor of activated T-cells, cytoplasmic, calcineurin-dependent 2 interacting protein	0.285819	0.169699	0.230238	-0.0897525	0.00916503	0.121034	1730.76	1931.95	0.159487	0.248029	1.28251	-0.165224	0.0220913	-0.611355	-0.292889	-0.489078	-0.307291	1505.43	1303.38	0.0527319	0.186377	0.672955	-0.0543007	-0.0942397	-0.848326	-0.501986	-0.706902	-0.441151	1791.91	1341.87	0.0507216	0.148412	0.411494	-0.16182	-0.140302	-0.101871	-0.00803254	0.00205328	-0.0819944	2760.69	2605.8	0.0716819	0.19234	1.05778	-0.124744
53	A_52_P683306	225358	Fam13b	family with sequence similarity 13, member B	0.492896	-0.311959	-0.183603	-0.54958	-0.284465	-0.167342	567.029	512.076	0.394623	0.494407	0.986199	-0.139191	0.221271	-0.343041	-0.253032	-0.632547	-0.229308	418.125	370.585	0.174637	0.347616	0.859918	0.156318	0.131116	-1.41605	-0.389859	-1.01922	-0.507538	673.416	446.258	0.179298	0.308944	0.367707	-0.149377	-0.363841	-0.352886	-0.179396	-0.263305	-0.261761	520.602	435.004	0.00394337	0.0630301	0.451575	0.474803
54	A_51_P499802	75717	Cul5	cullin 5	0.211734	-0.0540672	0.0900438	-0.272019	-0.159279	-0.0367174	3364.49	3376.4	0.692744	0.762845	1.23228	-0.0136432	0.149083	-0.262928	-0.141077	-0.232431	-0.100199	2681.48	2585	0.257446	0.434317	1.09017	-0.118427	-0.138522	-0.376842	-0.412924	-0.381513	-0.285646	3627.75	2988.61	0.0114729	0.0729703	0.643462	-0.00181711	-0.0323758	0.0301066	-0.0544029	0.120958	0.0124938	4465.74	4505.69	0.7043	0.802336	1.23702	0.313155
55	A_51_P306608	75316	Taf1d	TATA box binding protein (Tbp)-associated factor, RNA polymerase I, D	0.746356	0.728119	0.627661	0.25194	0.253386	0.521492	1179.81	1752.08	0.0095049	0.0354182	0.660882	-0.253703	-0.0620888	-0.857286	-0.708673	0.0411754	-0.368115	873.34	703.37	0.106574	0.26649	0.439865	0.380576	-0.0322578	-0.541983	-0.249934	-0.399952	-0.16871	1353.87	1183.37	0.354707	0.487266	0.898383	-0.267021	0.0105148	0.0612954	-0.308717	-0.193042	-0.139394	1300.95	1182.28	0.134129	0.274579	0.838868	0.0772681
57	A_51_P244655	229675	Rsbn1	rosbin, round spermatid basic protein 1	-0.0371608	-0.0258246	-0.206525	-0.389433	-0.612386	-0.254266	550.101	474.522	0.0843874	0.155939	0.89596	-0.423204	0.350244	-0.299108	-0.616691	0.478914	-0.101969	357.13	337.524	0.663969	0.781608	0.861966	0.561102	-0.448583	-1.44678	-0.216142	-1.45399	-0.600877	704.414	432.453	0.193576	0.324877	0.185362	-0.234357	-0.344333	-0.112295	-0.328276	-0.310404	-0.265933	619.477	513.544	0.00342454	0.0604366	0.430445	-0.0170378
58	A_51_P259995	67920	Mak16	MAK16 homolog (S. cerevisiae)	0.559017	0.0326798	0.338058	0.184272	0.416143	0.306034	682.491	831.8	0.0285431	0.0729583	1.03937	0.0819905	0.438334	-0.170224	-0.405646	-0.011078	-0.0133248	547.11	540.36	0.928201	0.957722	1.14363	0.201887	-0.146282	-0.935985	-0.111991	-0.680241	-0.334522	819.774	624.692	0.180923	0.310801	0.612895	-0.430766	-0.464456	-0.338357	-0.0597335	-0.0749908	-0.273661	601.522	501.83	0.0343589	0.132	0.38438	-0.384658
59	A_52_P620623				1.59135	0.207172	0.010276	0.938909	1.36247	0.822037	45.6984	81.7632	0.0573578	0.118458	0.341788	1.53912	0.790505	0.640001	-0.60469	0.471821	0.567352	74.6001	102.118	0.175579	0.348623	0.259953	2.65902	2.72782	-2.46759	-0.123306	2.31184	1.02156	70.3988	115.925	0.372861	0.504642	0.0228228	0.550999	1.54291	0.928484	1.90751	-0.421435	0.901695	53.4872	96.8724	0.0905629	0.218202	0.00694286	0.324582
60	A_52_P309389	12628	Cfh	complement component factor h	0.160166	0.302789	0.190808	0.545823	0.103641	0.260645	46862.1	56782.9	0.0291291	0.0738741	1.15549	0.00590316	0.285678	0.0903533	0.329891	0.42765	0.227895	38855.8	45201	0.0432587	0.169708	1.12122	0.341715	0.686529	0.299041	0.370496	0.264858	0.392528	50410.4	66383.9	0.00659588	0.058079	0.68241	0.142169	0.0307339	-0.170867	0.57886	0.128449	0.141869	54775.7	61221.5	0.312618	0.470302	1.07679	-0.16985
61	A_51_P153982	432572	Specc1	sperm antigen with calponin homology and coiled-coil domains 1	1.75927	1.82412	1.54495	1.51833	0.780269	1.48539	411.688	1203.44	0.00132725	0.0107563	0.0481415	1.32284	0.849096	0.729594	0.223564	1.3307	0.891159	310.325	596.916	0.0124304	0.0969725	0.123977	1.34908	0.381	-0.838666	0.282677	-1.00026	0.0347662	451.118	422.651	0.939425	0.959221	0.886185	0.276992	0.463042	0.702196	0.802861	0.130526	0.475123	523.59	728.51	0.0195076	0.104002	0.226073	-0.0107964
62	A_52_P346950				0.844593	-2.77358	-0.209656	1.47702	-0.710983	-0.274523	127.244	84.88	0.728365	0.792031	0.240086	1.55008	0.659284	-0.142923	-1.14796	3.55167	0.89403	93.0607	124.538	0.326635	0.500437	0.170148	2.37922	-0.833099	-3.77004	1.01753	-2.44173	-0.729624	145.367	72.1581	0.549477	0.663206	0.0112458	1.6421	1.15354	0.567139	0.30929	-1.65563	0.403289	82.7694	87.6512	0.516711	0.655434	0.127257	-0.571967
64	A_52_P625061	75686	Nudt16	nudix (nucleoside diphosphate linked moiety X)-type motif 16	0.0811945	-0.721766	-0.707125	-0.753046	-1.11271	-0.642691	559.997	374.918	0.0304019	0.076144	0.236098	0.307482	0.0905655	-0.330814	-0.140263	-0.495964	-0.113799	386.114	366.501	0.472328	0.631016	1.04956	0.910497	-0.0620807	-1.37928	-0.700603	-1.27313	-0.500919	597.266	379.705	0.302666	0.436695	0.23355	-0.0567771	-0.247272	-0.364598	-0.266664	-0.268492	-0.240761	561.352	476.653	0.00877772	0.0803934	0.541891	0.106099
65	A_52_P843904				-0.263657	-1.79332	-1.0683	-1.31562	-1.37063	-1.16231	132.118	56.9888	0.010024	0.036636	0.014764	0.82389	0.744527	-0.428803	-3.21061	1.15587	-0.183026	1989.12	283.704	0.831845	0.898113	0.342409	2.39251	0.367456	-3.36579	-1.28739	-2.67252	-0.913147	172.224	73.5991	0.430609	0.558151	0.00971067	-0.00715969	0.760151	0.145023	0.390817	-1.19149	0.019468	96.7257	84.1567	0.954979	0.973332	0.861058	-0.906191
66	A_51_P281246	74360	Cep57	centrosomal protein 57	0.674596	0.388933	0.404033	-0.0723379	-0.138321	0.251381	596.823	740.576	0.179075	0.270577	1.06806	0.268561	0.484542	-0.134888	-1.35891	0.280377	-0.092063	538.118	464.29	0.795304	0.874508	0.786213	0.652653	0.141731	-0.883251	-0.328022	-0.807501	-0.244878	682.789	543.815	0.446753	0.572924	0.685165	0.0685113	-0.17734	-0.173976	-0.318316	-0.175375	-0.155299	646.876	584.105	0.0676784	0.186133	0.84666	-0.0255132
67	A_51_P202512	72007	Fndc3b	fibronectin type III domain containing 3B	0.848199	0.654854	0.596231	0.588543	0.253773	0.58832	1513.37	2347.25	0.00356863	0.018994	0.567608	0.437929	0.160334	0.638869	-0.285097	0.43556	0.277519	1192.13	1444.48	0.157688	0.328937	0.981213	0.0553978	0.410228	-0.28437	-0.368336	-0.534053	-0.144227	1611.35	1434.89	0.440848	0.567472	0.939714	0.135045	0.0990834	0.262271	0.79318	0.140972	0.28611	1435.55	1771.07	0.092093	0.220063	0.73601	-0.193246
68	A_52_P246081	67144	Lrrc40	leucine rich repeat containing 40	-0.14832	0.533869	-0.939866	-0.957491	-1.42115	-0.586592	228.903	146.38	0.166188	0.255862	0.214081	-0.0935003	0.455159	-1.22295	-1.28337	-0.206001	-0.470132	151.214	113.374	0.237715	0.414345	0.207268	0.95177	0.179429	-2.18776	-0.513748	-1.49945	-0.613952	264.368	136.965	0.337024	0.469923	0.161637	-0.227827	0.155144	-0.0837944	-0.588968	-0.553081	-0.259705	208.659	176.407	0.139518	0.281681	0.42542	-0.256382
69	A_52_P996487				-0.0672509	-0.800971	-0.666126	-0.969582	-0.84151	-0.669088	569.807	385.823	0.0133407	0.044058	0.212435	-0.0308189	0.40371	-0.182865	-0.0586456	-0.361658	-0.0460555	450.315	473.276	0.734673	0.832688	1.13409	0.439824	-0.290905	-1.10279	-0.339659	-0.647731	-0.388251	593.237	452.431	0.198913	0.330812	0.436268	0.166102	-0.11983	-0.112484	-0.0598865	-0.100593	-0.0453383	857.285	833.326	0.446816	0.59607	1.15421	0.1268
71	A_52_P193322	67474	Snap29	synaptosomal-associated protein 29	0.192125	-0.0841946	-0.590436	-0.570565	-1.13061	-0.436736	429.634	321	0.128271	0.211725	0.506055	-0.202741	0.627297	-0.122192	0.880266	0.0283452	0.242195	249.714	292.972	0.324794	0.498794	0.871268	0.729912	0.355569	-1.54658	-0.315274	-0.947601	-0.344794	485.533	343.211	0.453205	0.578447	0.459829	-0.0860794	0.366811	0.067602	-0.154347	-0.550349	-0.0712723	341.018	312.272	0.659389	0.769021	0.941298	-0.243257
72	A_51_P262670	56190	Rbm38	RNA binding motif protein 38	0.0924183	-0.500758	-0.64934	-0.520726	-0.794266	-0.474534	569.237	432.994	0.03485	0.0837149	0.46778	-0.0703753	0.20536	-0.276561	0.482028	-0.194526	0.0291851	374.761	391.614	0.846023	0.907287	1.17169	0.273515	-0.628187	-1.56491	-0.481873	-0.985484	-0.677388	631.827	391.537	0.088429	0.201134	0.143459	0.0451745	0.323121	-0.143867	-0.216253	-0.0844444	-0.0152538	721.328	721.009	0.88007	0.92507	1.16923	0.217983
73	A_52_P123292	622474	Smok3b	sperm motility kinase 3B	0.795792	-1.44329	-1.44247	-1.84611	-1.76858	-1.14093	156.028	65.0512	0.0809924	0.151247	0.00729042	0.321057	0.553878	0.0679387	-0.135129	-0.735149	0.0145191	88.4296	90.2754	0.950442	0.970876	1.08389	0.131149	-2.12739	-3.59545	-1.46307	-2.76817	-1.96459	195.004	45.7843	0.0359121	0.123738	0.00019802	-1.10647	0.455737	-0.0426308	-0.732861	-1.19064	-0.523373	126.264	82.5815	0.174816	0.324922	0.0467527	-0.414625
74	A_51_P292877	320632	Snrnp200	small nuclear ribonucleoprotein 200 (U5)	0.271187	0.0712273	-0.360708	-0.0741885	-0.405068	-0.0995101	1643.1	1587.93	0.48063	0.575675	1.1578	0.0728552	0.0537226	-0.016961	-0.1837	0.0970171	0.00458681	1227.93	1228.19	0.933401	0.960772	1.17754	0.0107961	-0.0826688	-0.312449	-0.0177367	-0.206794	-0.121771	1677.34	1538.91	0.114871	0.234542	1.02838	0.102896	-0.188703	-0.110885	0.075563	-0.100772	-0.0443802	1592.79	1552.86	0.477815	0.622604	1.15166	0.26765
75	A_52_P506461	70559	Sh3d20	SH3 domain containing 20	-0.133778	-1.06036	-0.716886	-1.58705	-1.47552	-0.99472	290.002	160.245	0.0199618	0.0575968	0.0329649	-0.389855	0.456576	-0.581123	0.650286	-1.04109	-0.181042	171.208	162.72	0.6015	0.7335	0.717018	0.215117	-0.76872	-2.1879	-1.01738	-1.71676	-1.09513	322.764	137.898	0.0567883	0.157003	0.0198858	0.0266277	-0.0564785	-0.175901	-0.595124	-0.416352	-0.243446	339.287	291.406	0.10235	0.234403	0.544197	-1.01308
76	A_51_P243036	338370	Nalcn	sodium leak channel, non-selective	-0.851513	-1.78922	-1.95088	-1.30661	-1.90722	-1.56109	240.799	80.1514	0.00177754	0.0126221	0.00057047	-0.591531	0.126232	-0.935022	-0.954727	-0.641552	-0.59932	152.164	98.4387	0.0376031	0.159061	0.15875	-0.255383	-1.18584	-2.76619	-2.05131	-2.04706	-1.66116	264.057	79.0577	0.0182993	0.0898969	0.000493827	-0.954761	-0.042243	-0.790863	-1.34368	-0.880696	-0.802448	200.572	112.76	0.0193145	0.103745	0.00596354	-0.602243
78	A_51_P503993	207777	Bzrap1	benzodiazepine receptor associated protein 1	-0.00932505	-0.290478	-0.40974	-0.280848	-0.415463	-0.281171	2351.33	2005.58	0.0188379	0.0554756	0.860365	0.0749094	0.1282	0.362889	0.399776	-0.256982	0.141759	2013.88	2178.45	0.296438	0.472077	1.19831	0.195502	0.00238432	-0.4933	-0.252487	-0.324339	-0.174448	2080.96	1902.21	0.227113	0.360213	0.928044	0.144967	0.245261	-0.0539471	0.0629781	-0.0106038	0.0777311	3697.44	3847.64	0.222045	0.377229	1.19534	0.0569724
79	A_52_P1156415				0.533442	-1.26715	-0.187821	0.221584	-1.23135	-0.386261	259.672	195.934	0.355789	0.456736	0.451736	-0.0994273	0.051355	-0.932149	-0.233947	-0.199424	-0.282719	154.24	129.52	0.171251	0.343893	0.656434	-0.459427	0.826888	-1.56814	-0.0662241	-1.02804	-0.458989	336.563	213.908	0.325418	0.459168	0.230876	0.0835364	1.65338	0.328147	-0.78273	-0.208994	0.214668	263.013	330.144	0.62455	0.742019	0.321811	1.06498
80	A_51_P520809	71875	2300010F08Rik	RIKEN cDNA 2300010F08 gene	-1.52901	-2.80337	-2.60923	-2.19889	-2.55889	-2.33988	270.341	51.5393	0.000479137	0.00625878	0	-1.586	-0.0469106	-0.493911	-0.00298644	0.049625	-0.416036	125.62	85.97	0.248455	0.425528	0.256459	-1.10329	-2.22759	-3.90977	-1.63979	-2.89046	-2.35418	246.032	46.4478	0.0086354	0.0644142	0	-1.52604	0.0962735	-0.547843	-2.13503	-1.59553	-1.14164	199.772	81.9706	0.0467711	0.153426	8.26446e-05	-1.42887
81	A_52_P85791	236727	Slc9a7	solute carrier family 9 (sodium/hydrogen exchanger), member 7	-0.661462	-2.36767	-1.99143	-1.55581	-1.93489	-1.70225	255.567	77.5158	0.00422108	0.0210653	0.00019802	0.190688	0.0448692	0.177383	-0.678421	-0.738623	-0.200821	98.5055	85.0685	0.391125	0.56016	0.867596	-0.676616	0.115962	-3.55745	-2.44092	-1.74102	-1.66001	189.272	51.125	0.0619702	0.16477	0.000493827	-0.526084	0.441811	-0.519772	-0.520696	-1.10347	-0.445643	113.414	78.5424	0.147662	0.291907	0.0764612	0.501688
82	A_52_P3214	233726	Ipo7	importin 7	-0.223778	-0.607368	-1.63736	-1.08783	-0.737473	-0.858762	5997.76	3571.01	0.0229066	0.0631619	0.0748617	-0.363672	-0.295174	-0.430558	-0.773963	-1.45055	-0.662783	4807.63	3258.03	0.0359875	0.155393	0.151292	-0.115845	-0.495161	-0.61527	-0.361066	-0.533005	-0.424069	6871.63	5166.58	0.00828024	0.0634166	0.368289	-0.511957	-0.711295	-0.426444	-0.0117311	-0.168873	-0.36606	6538.18	5167.26	0.042074	0.1455	0.181087	-0.0530622
83	A_51_P430002	320487	Heatr5a	HEAT repeat containing 5A	-0.142702	-1.66202	-1.17436	-1.55847	-1.86131	-1.27977	405.956	166.535	0.0138274	0.0451518	0.00644306	-0.799582	0.265156	0.711705	0.411191	0.914951	0.300684	136.33	157.018	0.369619	0.540241	0.899809	-0.667532	-0.846556	-2.45861	-0.897818	-1.54499	-1.2831	387.468	151.85	0.0176056	0.0881786	0.00415473	-0.847856	-0.303534	-1.03729	-0.895488	-1.00329	-0.817492	342.839	186.841	0.00354828	0.0612665	0.00270968	-0.365449
85	A_51_P309488				-0.786962	-1.46692	-1.43105	-1.82849	-1.87175	-1.47703	496.944	186.568	0.00161485	0.0119576	0.00103152	-0.404816	-0.50172	-0.663863	-0.0736074	-0.970203	-0.522842	274.312	193.96	0.0239789	0.129268	0.242487	-0.558625	-0.843012	-1.9694	-1.27015	-1.4406	-1.21636	522.818	223.487	0.00758784	0.0611355	0.00536585	-0.466893	-0.269288	-0.638715	-0.917827	-1.03337	-0.665219	603.595	363.901	0.00906719	0.0810601	0.0188636	-0.600234
86	A_51_P514412	56637	Gsk3b	glycogen synthase kinase 3 beta	-0.274113	-1.15445	-1.18165	-1.08203	-1.44434	-1.02732	575.587	289.005	0.00654782	0.0276945	0.0303494	-0.369572	0.272685	-0.0486263	-0.199312	-0.162977	-0.10156	276.941	259.934	0.39594	0.564351	1.03976	-0.289121	-0.515555	-1.50362	-0.576232	-0.950438	-0.766993	597.602	339.967	0.022468	0.0985743	0.0762884	-0.468069	-0.619546	-0.715477	-0.657148	-0.797379	-0.651524	525.436	333.183	0.000285332	0.0384697	0.0169737	-0.588218
87	A_52_P488814				-0.76537	-2.92857	-1.56883	-0.839033	-1.84409	-1.58918	208.708	60.1009	0.0156877	0.0491473	0.000304183	-0.784572	0.316917	0.403429	0.438632	-0.112844	0.0523126	91.3015	91.3099	0.832588	0.898564	1.09254	0.173825	-1.96815	-3.564	-1.81747	-2.68995	-1.97315	192.419	46.032	0.0333049	0.119473	0.00019802	-0.477919	0.386289	-0.233637	-1.10826	-1.65657	-0.618019	122.014	72.0433	0.154953	0.300555	0.0239136	-0.657521
88	A_52_P256099	245049	Myrip	myosin VIIA and Rab interacting protein	-0.853676	-2.06365	-1.39762	-2.27752	-2.79104	-1.8767	303.065	86.9011	0.00522401	0.0239757	6.17284e-05	-0.500585	0.264651	-0.53616	-0.551006	-0.445522	-0.353724	116.791	92.1474	0.0855785	0.23801	0.528232	-0.737456	-0.558938	-3.16474	-2.63804	-2.24722	-1.86928	262.963	76.6378	0.0228392	0.0994254	0.00010989	-0.562935	-0.259684	-0.690286	-0.250144	-1.17109	-0.586827	197.235	125.606	0.025585	0.116013	0.036965	0.119867
89	A_52_P249544	52822	Rufy3	RUN and FYVE domain containing 3	-0.810064	-1.86955	-1.71719	-1.58188	-2.1452	-1.62478	234.091	72.9026	0.0019392	0.013262	0.000304183	-0.752656	-0.115662	-0.519945	-0.403425	-0.0216722	-0.362672	109.073	82.828	0.053017	0.186892	0.454343	-0.827484	-1.62145	-3.1124	-1.41227	-2.10953	-1.81663	286.723	80.4599	0.00908312	0.065666	0.00019802	-0.766803	-0.196661	-1.03551	-1.39528	-1.10073	-0.898996	191.306	98.9977	0.011293	0.0866345	0.00173077	-0.979297
90	A_52_P932984				0.353872	0.197219	0.481561	0.366934	-0.54345	0.171227	856.271	997.799	0.404939	0.504334	1.1902	-0.313788	-0.35015	-0.761737	-0.253429	0.529772	-0.229866	551.954	473.794	0.335451	0.508373	0.542245	-0.201175	0.00148027	-0.802205	-0.348805	-0.370294	-0.3442	818.512	637.649	0.0600369	0.161994	0.539567	-0.173979	-0.0643258	0.0233627	-0.345674	-0.0440783	-0.120939	933.127	858.381	0.134268	0.274728	0.941619	0.119987
92	A_51_P472531	77041	Arsk	arylsulfatase K	0.444947	-0.0919899	0.323818	0.278342	-0.768612	0.037301	376.185	396.597	0.874264	0.907345	1.19872	0.00855532	0.442711	0.866828	0.270276	1.28345	0.574363	225.336	314.832	0.0634084	0.203737	0.56394	0.519936	-0.0236153	-0.926914	0.479964	-0.347214	-0.0595686	428.751	401.724	0.836615	0.886551	0.993742	0.239765	0.0682415	0.158367	0.336971	-0.0849849	0.143672	454.327	501.908	0.118277	0.254578	1.08002	0.494578
93	A_51_P244356	108888	Atad3a	ATPase family, AAA domain containing 3A	-0.266192	-0.40089	-1.16919	-0.590019	-0.757377	-0.636734	1784.16	1198.86	0.0154538	0.0486531	0.238288	-0.0459598	0.222606	-0.16402	0.529385	-0.0344514	0.101512	1284.91	1388.07	0.459506	0.61977	1.20439	0.211985	-0.0199753	-0.379827	-0.0552635	-0.127304	-0.0740769	1930.75	1840.67	0.480329	0.602566	1.1142	-0.212632	-0.562252	-0.370735	-0.349272	-0.201788	-0.339336	1733.63	1381.19	0.00655654	0.0731114	0.248821	-0.229692
94	A_51_P313711	17886	Myh9	myosin, heavy polypeptide 9, non-muscle	1.71776	1.47629	2.03556	1.69967	1.3361	1.65308	14955.5	48203	0.000155813	0.00363703	0.0279285	0.917098	0.567681	1.16919	0.164923	1.38472	0.840724	12554.7	22959	0.0177986	0.113743	0.181125	0.367818	0.0666445	0.0616179	0.0982667	0.0744615	0.133762	17390.7	19229.6	0.0855268	0.197277	1.18319	0.601944	0.654324	0.819811	1.21308	0.644556	0.786744	16226.4	28158.5	0.00218892	0.0538171	0.0272284	0.688435
95	A_52_P346256	69956	Ptcd3	pentatricopeptide repeat domain 3	0.315053	-0.440581	-0.67606	-1.00556	-0.992493	-0.559928	1024.64	760.584	0.0823512	0.153131	0.295381	-0.253991	-0.167628	-0.187266	-0.787815	-0.653108	-0.409962	718.593	556.756	0.0338575	0.151065	0.447892	-0.310527	-0.650876	-1.21719	-0.909403	-1.13485	-0.844568	1237.61	691.676	0.00699925	0.0592681	0.0488592	0.190736	0.333017	-0.391726	-0.273233	0.167985	0.00535573	978.004	1007.41	0.9715	0.983077	1.15766	0.323281
96	A_52_P618569	22778	Ikzf1	IKAROS family zinc finger 1	0.308247	-0.640969	-0.196522	-0.281152	-1.63022	-0.488123	367.483	266.101	0.205392	0.300225	0.367711	-0.921955	-0.0369806	-0.480064	-1.46971	0.936683	-0.394405	179.526	128.527	0.389331	0.558285	0.165804	-0.595018	-1.42626	-3.00365	-1.79418	-2.8939	-1.9426	315.343	84.8097	0.012871	0.0764634	0	-0.27134	-0.2231	-0.405439	-0.282561	-0.823461	-0.40118	323.21	240.179	0.0216568	0.107884	0.162827	-0.610563
97	A_51_P430414	258296	Olfr745	olfactory receptor 745	-0.663477	-1.01897	-1.21316	-0.692953	-1.28932	-0.975578	720.138	383.716	0.00164584	0.0120644	0.0350505	-0.287188	-0.244949	-0.276528	-0.259219	-0.122342	-0.238045	620.916	523.397	0.00134771	0.0462903	0.746633	-0.130355	-0.44446	-1.18472	-0.476553	-1.26185	-0.699588	630.345	428.182	0.0345974	0.121578	0.124724	-0.113983	-0.16853	-0.676072	-0.377869	-0.330332	-0.333357	1977.95	1566.77	0.0277734	0.120075	0.290762	-0.43897
99	A_52_P1173559				2.03242	0.176223	1.29855	1.63412	-0.00702066	1.02686	372.3	741.98	0.0633337	0.126924	0.253761	1.27769	1.23858	0.943344	0.488162	-2.77667	0.234222	37036.3	5633.13	0.775257	0.861337	0.128796	-0.577841	-1.15059	-2.20201	0.582802	-1.90686	-1.0509	306.709	128.493	0.102476	0.218855	0.0116775	-0.629775	-0.98695	-0.163603	-0.797374	-1.08474	-0.732489	206.808	122.868	0.0106379	0.0850665	0.00753488	-0.343458
100	A_52_P333610	50817	Solh	small optic lobes homolog (Drosophila)	-0.245218	-0.441057	-0.476057	-0.501012	-1.01581	-0.53583	1111.58	791.312	0.0141462	0.0458505	0.351273	-0.0565009	-0.0888811	-0.157466	-0.3463	0.0581558	-0.118198	843.609	779.117	0.151846	0.321909	1.00917	-0.0572666	-0.157987	-0.883765	-0.339595	-0.795347	-0.446792	1200.61	877.893	0.055626	0.155174	0.402135	0.0330377	-0.129508	-0.318817	-0.233622	-0.271671	-0.184116	1351.31	1194.3	0.0422271	0.145762	0.738685	-0.192134
101	A_52_P819356				-0.702096	-2.05306	-1.4857	-0.801099	-2.47376	-1.50314	285.631	98.1359	0.0120052	0.0411463	0.00125	-1.55304	-0.217905	0.818832	1.03711	-0.0286931	0.0112603	98.9067	87.7326	0.979617	0.988447	0.521151	-0.669683	-1.53025	-2.9897	-0.951642	-2.46557	-1.72137	256.36	74.3236	0.0175627	0.0880807	0.000330578	-0.265988	-1.0326	-0.629434	-0.987665	-1.03448	-0.790034	241.226	135.297	0.00638808	0.0723204	0.00406977	-0.56161
102	A_51_P229198	67532	Mfap1a	microfibrillar-associated protein 1A	0.306945	0.140792	-0.0789968	-0.00571122	-0.259054	0.0207951	1345.68	1394.2	0.839053	0.880528	1.27171	-0.188657	0.322806	0.0702831	0.0195861	-0.177443	0.00931494	1095.58	1116.04	0.925219	0.955975	1.17613	-0.0341541	-0.236043	-0.808686	-0.295395	-0.667893	-0.408434	1490.44	1115.16	0.0463488	0.14124	0.4458	0.022213	-0.279942	0.00478939	-0.0361933	-0.186645	-0.0951554	1415.04	1326.7	0.182314	0.333514	1.01842	-0.01049
103	A_51_P421724	26938	St6galnac5	ST6 (alpha-N-acetyl-neuraminyl-2,3-beta-galactosyl-1,3)-N-acetylgalactosaminide alpha-2,6-sialyltransferase 5	-0.277061	-1.22116	-1.61211	-0.728526	-1.45898	-1.05957	323.919	163.156	0.0125964	0.0423785	0.0254545	-1.10116	-0.012734	-0.235535	0.36087	0.147887	-0.168134	199.188	168.721	0.542659	0.687509	0.696696	-0.446178	-1.44006	-2.18	-1.3217	-1.52505	-1.3826	433.827	162.854	0.00758944	0.0611366	0.00245734	-0.360827	-0.394026	-0.0852398	-0.559381	-0.522389	-0.384373	489.484	376.992	0.0100349	0.0834758	0.176631	0.0266879
104	A_51_P424709	104080	Nxph4	neurexophilin 4	-0.0491777	-0.153701	-0.443777	-0.147061	-0.297418	-0.218227	7545.34	6741.31	0.033941	0.0821396	0.985877	-0.0243989	0.113473	-0.0218139	0.074159	-0.0574501	0.0167937	6323.76	6545.27	0.635465	0.758982	1.19197	0.273731	0.07872	-0.0498135	0.258591	-0.0590463	0.100437	7187.59	7843.69	0.235041	0.368134	1.22246	0.0627695	0.0505168	-0.143559	0.184022	0.0294225	0.0366344	15207.3	15447	0.525282	0.662904	1.23878	0.229193
106	A_51_P216029	77640	C030039E19Rik	RIKEN cDNA C030039E19 gene	-0.539224	-2.97136	-2.41965	-0.904484	-2.33105	-1.83315	228.911	55.3688	0.0175792	0.0530441	6.17284e-05	-1.02831	0.47485	-0.822537	-0.84437	-1.34061	-0.712195	146.208	86.0968	0.0837838	0.235543	0.0759844	-0.934005	-2.26281	-3.615	-1.58195	-3.96943	-2.47264	238.944	40.8305	0.0131492	0.077342	0	0.802597	-0.912334	-0.415645	-1.93086	-1.17057	-0.725363	166.435	93.1093	0.185224	0.33676	0.00493036	0.102562
107	A_52_P442567	20128	Trim30a	tripartite motif-containing 30A	2.13481	1.18213	1.70175	2.14653	0.80807	1.59466	802.239	2474.36	0.00381216	0.0197855	0.0410843	1.52298	1.50029	1.64405	0.985384	1.81348	1.49324	545.537	1515.67	0.000416334	0.034235	0.00756757	0.571448	0.361071	-0.365908	0.540479	-0.536736	0.114071	809.956	850.951	0.653672	0.747511	1.01828	0.163807	-0.0759815	0.0375853	1.97095	0.12335	0.443941	583.666	799.734	0.311954	0.469491	0.529219	1.26396
108	A_52_P25219				0.141107	-0.783913	-1.59239	0.044958	-1.63451	-0.764949	271.017	157.693	0.115694	0.196375	0.109948	-0.130811	-0.12359	0.305467	-0.245435	1.10352	0.181831	131.996	136.12	0.506209	0.658568	1.15877	-0.0269506	-0.629848	-1.8436	1.00394	-1.34556	-0.568405	311.524	184.023	0.317709	0.451527	0.142404	-0.43536	-0.494875	-0.857599	0.886589	-0.638681	-0.307985	176.227	129.101	0.37321	0.529192	0.0924528	1.11153
109	A_52_P1026777	68545	Ecscr	endothelial cell-specific chemotaxis regulator	1.4595	0.160511	1.61622	1.83803	0.283846	1.07162	695.941	1475.57	0.0384001	0.0892836	0.20159	0.760802	0.759583	1.36742	0.24427	2.11741	1.0499	394.376	884.541	0.0307549	0.144308	0.0905274	0.0883567	0.141602	-0.604616	-0.140169	-0.847623	-0.27249	728.802	567.144	0.235005	0.368105	0.764032	0.226072	-0.411564	0.664239	0.516995	0.364201	0.271989	540.092	675.769	0.217793	0.372444	0.518843	0.217832
110	A_51_P503797	52855	Lair1	leukocyte-associated Ig-like receptor 1	2.87976	1.64698	2.71591	3.08372	1.23608	2.31249	422.696	2157.53	0.00317401	0.0177538	0.00225263	0.563956	1.53544	1.51301	0.147506	3.79274	1.51053	158.418	483.59	0.074699	0.222314	0.0144946	0.193811	-0.670974	-0.971087	-0.252483	-1.49655	-0.639457	401.38	241.039	0.0928984	0.207058	0.181598	0.00361265	-0.725092	0.670455	1.28008	0.322821	0.310375	277.114	380.846	0.40587	0.559567	0.473164	0.140853
111	A_52_P103590	244745	Dpy19l1	dpy-19-like 1 (C. elegans)	-0.331637	-0.734962	-1.24891	-0.636255	-1.51015	-0.892384	629.089	342.119	0.0139667	0.045478	0.0608927	-0.605573	0.124715	-0.226243	-0.298214	-0.000630402	-0.201189	394.662	340.116	0.187295	0.3617	0.815243	-0.125639	-0.453328	-1.36818	-0.0336349	-1.50466	-0.697089	782.478	453.229	0.0880332	0.200541	0.138624	-0.163647	-0.712683	-0.536991	-0.483897	-0.35141	-0.449726	502.341	371.544	0.00812489	0.0788488	0.102137	0.0961621
113	A_51_P187987				-0.450373	-1.98784	1.2221	-0.0561529	-1.28442	-0.511336	114.826	75.4556	0.402948	0.502382	0.166127	-0.352748	0.347511	1.98377	-0.564969	0.784492	0.439611	82.4128	97.9708	0.389293	0.558287	0.576844	-0.541088	-0.903326	-3.58088	0.188285	-3.15364	-1.59813	192.908	49.3526	0.09894	0.214581	0.00101523	-0.657146	-1.53907	-1.08617	-0.628344	-0.948197	-0.971785	159.052	78.5676	0.00428539	0.0648289	0.00013245	0.477935
114	A_52_P569602	320233	D030004A10Rik	RIKEN cDNA D030004A10 gene	-0.658536	-1.8108	-1.82633	-0.269178	-1.71513	-1.25599	183.472	72.7758	0.0189859	0.0557454	0.00694402	-1.3308	0.29893	0.69219	0.702114	0.957219	0.26393	87.6131	88.502	0.556671	0.698379	0.79334	-0.777785	-1.52663	-4.08846	0.797264	-3.23291	-1.7657	244.442	52.293	0.112259	0.231187	0.00010989	-1.00014	-0.829389	-1.358	-1.71461	-1.26558	-1.23354	242.335	102.644	0.00125498	0.046489	0	-0.599769
115	A_52_P691996				-0.941264	-2.58971	-2.20943	-0.437451	-1.81527	-1.59862	214.559	61.1729	0.0160383	0.0498321	0.000381944	-0.897261	-0.334839	-0.812017	0.4919	-0.230931	-0.35663	110.653	83.6989	0.224723	0.401455	0.31952	-0.977102	-1.88435	-3.57877	3.06054	-3.34874	-1.34568	197.253	69.677	0.325277	0.45911	0.00019802	-1.44953	-1.18057	-0.990359	-1.648	-1.39728	-1.33315	184.457	73.4866	0.000304538	0.0376376	0	-0.198977
116	A_51_P223929	192195	Ash1l	ash1 (absent, small, or homeotic)-like (Drosophila)	0.336249	-0.614779	-0.582881	-0.165571	-0.880363	-0.381469	653.382	526.84	0.147258	0.233881	0.58276	-0.290217	-0.0547588	-0.35148	-0.250298	0.190471	-0.151257	451.11	405.785	0.200237	0.375736	0.903412	0.352552	-0.1006	-1.17958	0.66736	-0.819965	-0.216046	729.064	603.861	0.567213	0.677698	0.690868	0.153034	-0.124925	-0.203083	0.541346	0.0376439	0.0808032	633.469	672.866	0.570325	0.699138	1.16777	0.753455
117	A_51_P235297	268390	Ahsa2	AHA1, activator of heat shock protein ATPase homolog 2 (yeast)	-0.375733	-0.624244	-0.996045	-0.993819	-1.00551	-0.799071	498.989	292.65	0.00340222	0.0184705	0.0997269	-0.29797	-0.1419	-0.334107	-0.10653	0.0920411	-0.157693	397.533	350.086	0.106913	0.267015	0.893594	-0.325382	-0.300945	-1.60304	0.198168	-1.42323	-0.690886	705.575	405.62	0.119249	0.240106	0.121816	-0.258748	-0.533935	-0.273664	-0.735337	-0.760034	-0.512344	690.541	478.482	0.0089463	0.0806741	0.0623222	-0.211407
118	A_51_P325664	258929	Olfr799	olfactory receptor 799	0.449478	0.0393556	0.00887604	0.232752	-0.181423	0.109808	1406.15	1566.85	0.363492	0.4641	1.27227	0.203523	0.287377	0.0932532	0.191352	0.190904	0.193282	1265.95	1469.43	0.00327135	0.0591149	1.13021	0.64558	0.512376	-0.194725	0.956325	-0.150003	0.35391	1666.01	2121.14	0.193658	0.324937	0.702035	0.49389	0.536452	0.379661	0.302618	0.469119	0.436348	2584.22	3518.23	0.000484384	0.0404719	0.252007	0.557958
120	A_51_P210395	93692	Glrx	glutaredoxin	0.715866	0.608679	0.76544	0.79205	0.547656	0.685938	3057.55	4947.41	0.000123468	0.0033121	0.450416	0.0588937	-0.0177775	0.0759475	0.377156	0.615458	0.221936	2567.96	2999.96	0.136156	0.302693	1.19501	0.299269	-0.00307877	-0.0640627	0.212359	0.0238451	0.0936662	3146.69	3363.4	0.246923	0.380642	1.22724	-0.0140032	-0.0526179	0.182342	0.0338225	0.193964	0.0687016	3105.02	3266.31	0.246833	0.403718	1.21497	0.11745
121	A_52_P311999	100042539	Gm3893	predicted gene 3893	-0.00160276	-0.348872	-0.481487	0.473468	-1.10596	-0.292891	782.26	630.581	0.325747	0.426557	0.662706	-0.154459	0.102407	-0.262334	0.0815316	-0.0864947	-0.0638699	633.914	627.498	0.410418	0.577397	1.11518	0.0938708	0.0520596	-1.08891	-0.0843136	-0.774229	-0.360303	857.207	672.284	0.208193	0.340828	0.610236	0.0970573	0.164972	0.0510539	0.0783699	0.109229	0.100136	1391.28	1495.16	0.00614079	0.0714693	1.17874	-0.143301
122	A_51_P229957	258964	Olfr541	olfactory receptor 541	-0.713119	-1.79246	-1.94329	-1.34	-2.95682	-1.74914	307.694	89.7379	0.00917366	0.0346062	0.00019802	-1.24636	-0.264816	-0.797823	-0.0252444	-0.408767	-0.548603	156.034	104.754	0.0632599	0.203543	0.160726	-0.844983	-1.39928	-3.32766	-1.50741	-2.54615	-1.9251	360.267	92.5744	0.0124442	0.0754503	0	-0.845034	-0.787306	-1.01358	-1.14241	-1.22104	-1.00187	397.774	194.829	0.0002706	0.0375817	0.00013245	-0.939257
123	A_52_P588483	14114	Fbln1	fibulin 1	0.199741	-0.452065	-0.227408	0.328105	-1.23878	-0.278081	659.264	578.183	0.37475	0.475041	0.687156	-0.0979735	0.0402393	0.358411	0.116418	2.47985	0.57939	583.672	711.022	0.294809	0.470421	0.915087	0.0499719	-0.093	-1.03796	0.0690285	-0.674076	-0.337208	785.733	632.166	0.202274	0.334367	0.624038	0.141149	-0.0225631	-0.061597	0.0889931	-0.0508259	0.0190312	1360.62	1380.56	0.663766	0.77211	1.23721	0.0386205
124	A_51_P184414	258301	Olfr1340	olfactory receptor 1340	0.410718	1.2232	-1.29062	-0.658557	-2.418	-0.546651	142.159	89.988	0.438382	0.535671	0.119293	-0.700924	0.215035	-0.266859	0.116578	0.6934	0.011446	116.908	115.2	0.963597	0.978872	1.00584	-0.290475	0.0105926	-2.32664	0.902389	-0.907852	-0.522397	196.454	114.785	0.385759	0.516543	0.207902	-0.400021	-0.670821	-0.259798	-1.0184	-0.556956	-0.581199	289.285	194.566	0.0109969	0.0859993	0.0357688	0.538357
125	A_51_P464023	59031	Chst12	carbohydrate sulfotransferase 12	1.34254	0.543392	1.11093	4.03138	-0.325716	1.34051	169.709	397.207	0.141029	0.226649	0.0528526	0.275901	0.162345	0.571033	0.991954	1.89883	0.780013	78.4166	155.269	0.0681902	0.212253	0.431439	-0.389773	-0.689948	-1.26625	0.960625	-1.08956	-0.494983	179.487	113.379	0.277944	0.412638	0.148687	0.844825	-1.15973	-0.250474	0.939153	-0.0411445	0.0665262	137.962	138.736	0.871504	0.91972	0.541712	0.520634
127	A_51_P305731	74766	Yipf2	Yip1 domain family, member 2	-0.299049	-0.535564	-0.554753	-0.536122	-0.76615	-0.538328	2959.33	2070.07	0.00189218	0.0130893	0.353748	-0.15566	-0.304542	-0.175186	-0.36251	-0.526546	-0.304889	2547.22	2089.3	0.0107723	0.0913476	0.637558	-0.285346	-0.241681	-0.396319	-0.606401	-0.679739	-0.441897	3342.81	2495.68	0.00700067	0.0592681	0.331058	-0.445642	-0.482564	-0.455154	-0.264018	-0.686815	-0.466838	3448.28	2505.48	0.00225874	0.0544694	0.0834712	-0.209222
128	A_51_P487424				-0.918125	-1.76611	-1.11451	-0.370782	-2.56921	-1.34775	266.148	101.164	0.0235959	0.0643152	0.00315488	-1.13538	-0.0874248	-0.56021	-0.149772	-0.463968	-0.479351	146.431	106.36	0.0628003	0.202645	0.280217	-1.29826	-0.92713	-2.46474	-0.421267	-1.76976	-1.37623	314.395	111.138	0.0170954	0.0869232	0.00135021	-0.423317	-1.15305	-0.878762	-1.28583	-1.25646	-0.999483	345.288	169.521	0.00345471	0.0606598	0.000185185	-0.333518
129	A_52_P707795	626410	LOC626410	hypothetical protein LOC626410	-1.02312	0.41206	-2.48481	-0.779827	-2.48684	-1.27251	184.36	61.2565	0.0824398	0.153247	0.00283757	-0.805905	-0.24181	-0.271242	-0.210285	-0.175494	-0.340947	146.277	114.636	0.0439872	0.170807	0.495956	-1.02091	-0.777066	-2.83412	-1.08294	-2.52375	-1.64776	263.554	78.5938	0.0181391	0.0895974	0.000330578	-0.155591	-0.823484	-1.28442	-1.57002	-0.709472	-0.908597	307.303	164.416	0.0204312	0.105657	0.00130631	-1.28094
130	A_52_P341373	105439	Slain1	SLAIN motif family, member 1	-0.00470878	-1.16138	-1.85576	-0.656224	-3.25028	-1.38567	295.513	114.696	0.0673855	0.132719	0.00280632	-1.31146	-0.0877208	0.031093	0.475373	4.34735	0.690927	116.352	148.996	0.511601	0.663215	0.597543	-0.651874	-1.30465	-2.94007	-1.42025	-2.99332	-1.86203	282.109	75.1429	0.0166498	0.0859097	0.00019802	-0.446508	-1.00674	-0.87684	-1.23357	-0.871967	-0.887126	322.656	173.158	0.002262	0.0544532	0.00135021	-1.19607
131	A_52_P860410				0.0605638	1.34929	-1.66541	0.283441	-2.35761	-0.465946	211.037	150.925	0.528152	0.618745	0.144326	0.0779364	0.186155	0.652389	0.228254	0.39036	0.307019	136.365	160.624	0.0371726	0.158046	1.0211	0.061298	-0.657556	-2.09076	0.485644	-1.64476	-0.769228	336.4	179.982	0.191239	0.322231	0.0929298	0.0768476	-0.340148	-0.383113	-0.988517	-0.425987	-0.412183	399.143	304.756	0.0723877	0.193397	0.177332	-0.559526
132	A_52_P458169	223780	Adm2	adrenomedullin 2	-0.60626	-1.82948	-2.5029	-0.735002	-3.08004	-1.75074	295.423	77.6648	0.0223702	0.0621617	0.00019802	-0.913301	-0.0953643	-0.903479	-0.158874	0.320389	-0.350126	132.846	99.963	0.221824	0.398367	0.357207	-0.179859	-0.760177	-2.6433	-1.3319	-2.27822	-1.43869	291.42	101.861	0.0350124	0.12222	0.00270627	-0.337087	-1.12635	-1.00982	-1.20765	-1.23935	-0.98405	329.839	162.802	0.00411954	0.0639029	0.000185185	-0.142661
134	A_52_P129238	72113	Adck1	aarF domain containing kinase 1	-0.845	-1.99379	-2.87893	-1.70201	-2.68947	-2.02184	328.085	80.252	0.00522869	0.0239839	0	-0.992214	-0.102002	-0.281995	-0.0193854	0.49676	-0.179767	129.437	109.85	0.49707	0.65127	0.641332	-0.474785	-0.654725	-3.075	-1.10978	-2.49271	-1.5614	327.524	101.653	0.039241	0.12944	0.0010396	-0.586831	-1.26479	-1.06663	-1.41946	-1.23035	-1.11361	344.072	157.293	0.00146132	0.0491758	0	-1.09776
135	A_52_P151256	328949	Mcc	mutated in colorectal cancers	-1.15483	-2.11264	-2.32586	0.25211	-2.06199	-1.48064	183.777	57.6511	0.0363215	0.0859619	0.000930233	-0.568932	-0.336421	-0.12903	1.15937	3.5162	0.728238	86.5606	114.5	0.391257	0.560273	0.655664	-1.02336	-1.24154	-3.56435	-0.856927	-3.41475	-2.02018	216.398	46.0686	0.0286395	0.110508	0	-0.382264	-1.4488	-0.928389	-2.00696	-0.946359	-1.14255	193.957	89.6058	0.0141406	0.0921533	0	-1.09425
136	A_51_P454300	20922	Supt4h1	suppressor of Ty 4 homolog 1 (S. cerevisiae)	0.281967	0.183695	-0.186235	0.281186	0.0710503	0.126333	2895.11	3207.65	0.220729	0.316922	1.27384	0.314621	0.404653	0.191777	0.332752	0.511242	0.351009	2430.76	3094.35	0.00262277	0.0553983	0.867786	0.427442	0.266425	0.10901	0.397068	0.00916464	0.241822	3370.49	3990.66	0.0403896	0.131423	0.998227	0.249656	0.166103	0.236748	0.240145	0.337296	0.24599	3493.61	4146.77	0.000829972	0.0442432	0.757384	0.201031
137	A_51_P393999	83485	Ngrn	neugrin, neurite outgrowth associated	-0.53564	-0.941245	-1.30016	-0.598104	-1.06652	-0.888335	847.037	460.64	0.00348009	0.0187243	0.0598794	-0.328289	-0.359157	-0.453484	0.188928	0.942632	-0.00187394	530.39	507.623	0.995409	0.997427	0.847467	-0.0366322	-0.268666	-0.986246	-0.235378	-1.10698	-0.526781	931.236	630.122	0.0720887	0.179147	0.299491	-0.0706664	-0.520851	-0.33011	-0.419818	-0.150079	-0.298305	743.631	606.605	0.0232506	0.111195	0.357917	-0.459904
138	A_51_P139334				-0.585302	-2.00247	0.925465	-1.11645	-1.84748	-0.925248	152.975	82.3977	0.154663	0.242534	0.0213799	-0.903685	-0.567358	0.0595042	0.727053	3.27095	0.517293	87.4683	101.149	0.524519	0.673172	0.674785	-0.515951	-1.18283	-3.43786	-2.00366	-3.25024	-2.07811	288.685	64.2482	0.0217907	0.0972154	0	0.077351	-1.6508	-0.640259	-2.32634	-1.37942	-1.18389	213.926	96.6246	0.0464178	0.152761	0	-0.693799
139	A_51_P182358	319184	Hist1h2bk	histone cluster 1, H2bk	-0.0498962	-0.492324	-0.828598	-0.687811	-0.44804	-0.501334	5538.31	4055.32	0.0191718	0.0560851	0.433822	0.246761	0.144155	0.132672	-0.0197996	0.440732	0.188904	4954.61	5632.86	0.0677578	0.211557	1.17557	0.379251	0.252255	0.0766408	0.276665	0.109992	0.218961	6475.2	7572.41	0.0171719	0.0870887	1.04742	0.529489	0.332765	0.288328	0.421483	0.488101	0.412033	6493.38	8683.16	0.000816599	0.0444431	0.314984	0.437467
141	A_52_P690624	76029	5830432F11Rik	RIKEN cDNA 5830432F11 gene	0.0960892	1.22419	-2.09035	-1.14835	-1.46946	-0.677575	236.831	141.832	0.316564	0.417216	0.0671022	-0.209427	0.0897819	0.159114	-0.00594606	1.21463	0.24963	193.754	206.259	0.372858	0.543159	1.17866	-0.365797	-0.722786	-2.16716	-1.117	-2.46611	-1.36777	420.743	163.644	0.0285052	0.110287	0.003	-0.127697	-1.05322	-0.58733	-0.925241	-0.878573	-0.714412	447.67	278.313	0.0123752	0.088709	0.0103893	-0.297776
142	A_51_P281806	70312	2510012J08Rik	RIKEN cDNA 2510012J08 gene	0.0650055	0.10245	0.022518	0.0767826	-0.067733	0.0398046	5543.99	5697.46	0.253058	0.351583	1.28976	-0.139364	-0.0906665	-0.172069	-0.0636201	-0.00405087	-0.0939542	5471.97	5104.1	0.0326818	0.148614	1.05432	-0.186781	-0.293451	-0.441459	-0.313614	-0.497538	-0.346569	6744.09	5335.08	0.00331472	0.0432989	0.487439	-0.080665	-0.0458977	-0.00700762	0.048256	0.0563897	-0.00578492	6811.68	6781.58	0.837792	0.896769	1.21938	0.147839
143	A_52_P84037				-1.30508	0.477944	-2.47325	-1.37744	-2.544	-1.44436	254.164	73.3806	0.0573573	0.118463	0.000625	-1.50103	-0.981655	-1.18135	0.069025	0.571565	-0.60469	181.447	104.397	0.200435	0.375937	0.0225833	-1.26583	-0.190537	-2.82191	-1.74878	-2.94563	-1.79454	390.356	93.9727	0.0246539	0.10282	0.00019802	-0.904204	-1.04456	-1.10424	-1.27391	-1.59137	-1.18366	336.773	143.443	0.000560113	0.0421363	0	-1.02922
144	A_51_P220343	22402	Wisp1	WNT1 inducible signaling pathway protein 1	0.688255	2.44842	-0.349744	0.698813	-0.316966	0.633756	290.292	383.854	0.280739	0.38016	0.573987	0.3166	0.257542	1.7972	2.00542	2.78462	1.43228	170.161	374.326	0.044442	0.171627	0.0280516	0.267114	-0.781988	-1.0192	-0.509977	-1.43149	-0.695108	470.514	281.555	0.0706575	0.177213	0.133807	-0.265729	-0.144983	-0.414288	-0.446281	-0.705533	-0.395363	452.337	333.376	0.0139006	0.091873	0.172369	0.667502
145	A_52_P330739	321002	B930063P07Rik	RIKEN cDNA B930063P07 gene	-0.221933	0.428461	-2.18687	-1.21985	-1.32228	-0.904492	179.646	82.6115	0.118467	0.199824	0.0405953	-0.872728	-0.365069	-0.373521	-0.0847849	0.795182	-0.180184	110.855	89.61	0.547638	0.691306	0.513828	-0.622185	-1.29721	-2.76529	-0.766968	-2.4774	-1.58581	284.401	78.9159	0.0226863	0.0990297	0.000756757	-0.168779	-0.769246	-0.752614	-1.31288	-1.32286	-0.865276	257.36	134.01	0.0154922	0.0952796	0.00265574	0.402807
146	A_51_P246104	69423	1700019M22Rik	RIKEN cDNA 1700019M22 gene	-0.317884	-1.63605	-1.94238	-1.28365	-2.05269	-1.44653	163.03	56.52	0.00977879	0.0360794	0.00198582	0.311996	-0.342853	-0.0457184	-0.0321271	0.35069	0.0483976	86.2596	86.1201	0.725085	0.825606	1.13026	-0.270227	0.441009	-3.78695	-2.03979	-3.68731	-1.86865	223.224	47.2198	0.0964312	0.211548	0.000330578	-0.247989	-1.19571	-1.05425	-0.638392	-1.58815	-0.944898	175.22	82.0395	0.0150689	0.0943103	0.000348837	1.8795
149	A_52_P434769	100072	Camta1	calmodulin binding transcription activator 1	0.293458	0.42904	-0.0947702	-0.018753	-0.0686453	0.108066	1359.59	1467.39	0.366931	0.467499	1.27485	-0.356802	-0.253213	-0.585308	0.26835	0.327428	-0.119909	1148.46	1035.5	0.539211	0.685	0.807326	0.189206	0.346359	-0.181072	-0.0488453	-0.305156	9.82648e-05	1809.19	1805.35	0.999748	0.999917	1.19023	0.118846	0.214518	0.110307	-0.0395546	-0.0916382	0.0624956	1707	1783.65	0.327031	0.484802	1.21453	0.202298
150	A_52_P421220	66573	Dzip1	DAZ interacting protein 1	-0.156751	-0.714764	-2.25084	-1.3804	-1.36525	-1.1736	325.015	147.249	0.0290337	0.0737087	0.0104835	0.617054	0.211349	-0.103233	1.57131	2.61891	0.983079	142.346	226.8	0.118914	0.28261	0.222003	-0.307895	0.173047	-2.27655	-1.30268	-2.58124	-1.25906	404.986	169.557	0.078581	0.188589	0.00795276	-0.201495	-0.83221	-0.448961	-0.816621	-0.666445	-0.593146	387.37	262.695	0.00776096	0.0776021	0.0311343	1.35277
151	A_51_P487244	108153	Adamts7	a disintegrin-like and metallopeptidase (reprolysin type) with thrombospondin type 1 motif, 7	-0.325162	-0.696695	-1.99225	-0.616143	-1.49109	-1.02427	537.882	271.869	0.0296463	0.0747702	0.0275965	-0.218794	-0.129754	-0.653372	0.0540747	0.309323	-0.127704	409.63	364.256	0.467631	0.627103	0.874298	-0.185998	-0.253501	-1.61725	-0.61079	-1.86514	-0.906536	772.465	409.307	0.0610342	0.163474	0.0460548	-0.228862	-0.485654	-0.548911	-0.845559	-0.887459	-0.599289	765.305	509.196	0.00789524	0.0781171	0.0323483	1.386
152	A_51_P284125				0.0212493	-0.251404	-0.424317	0.492029	-0.439215	-0.120332	647.674	597.417	0.527911	0.618533	1.05162	0.20243	0.0933069	0.144636	0.396658	1.47973	0.463352	557.446	645.525	0.148389	0.317678	0.928222	0.175989	0.105203	-1.05344	-0.0511543	-0.683194	-0.301319	951.113	800.483	0.280286	0.41478	0.714078	0.125842	-0.0263867	-0.0190076	-0.238901	-0.128713	-0.0574335	1451.22	1419.19	0.398693	0.552625	1.12977	0.421172
153	A_51_P453256	100510874	B930053N02Rik	RIKEN cDNA B930053N02 gene	-0.437204	3.11798	-2.28323	-0.651035	2.21808	0.392918	100.258	100.727	0.71136	0.778247	0.314309	0.466461	-0.26703	-0.423722	-0.379324	0.522338	-0.0162552	92.7808	86.4583	0.941536	0.96577	0.96228	0.0035217	-0.686089	-3.14256	-1.62992	-3.75317	-1.84164	185.602	49.2782	0.0607903	0.163095	0.000410959	-0.256834	-1.07864	-0.796676	-2.07003	-1.54012	-1.14846	191.171	78.727	0.0207902	0.106217	0	1.84839
155	A_52_P762901				-0.586966	1.27815	-2.72245	-0.635638	-0.856214	-0.704623	278.58	175.619	0.329269	0.430191	0.0529394	-0.431606	-0.275477	-0.938117	-0.184377	0.724449	-0.221026	286.355	232.712	0.458723	0.619155	0.476113	0.115274	-0.223848	-1.94913	-1.16967	-1.76237	-0.997949	599.428	293.622	0.0714837	0.178274	0.0351966	-0.326362	0.089492	-0.785724	-0.922879	-0.449334	-0.478962	748.272	557.085	0.0552593	0.167411	0.0899545	-0.566969
156	A_51_P119066	18256	Oc90	otoconin 90	-0.374717	-0.546462	-1.44407	-0.802992	-1.12393	-0.858433	874.997	506.116	0.0112361	0.0394412	0.0741446	-0.299694	-0.19686	-0.722275	-0.0181064	0.115642	-0.224259	719.182	616.394	0.193487	0.368667	0.69526	-0.055336	-0.130741	-1.18234	-0.938648	-1.37233	-0.735878	1180.98	752.197	0.0534482	0.152375	0.126973	0.049069	0.00669422	-0.324488	-0.309338	-0.285251	-0.172663	1698.54	1538.98	0.104198	0.236651	0.764409	-0.179805
157	A_52_P786552	75297	4930554N03Rik	RIKEN cDNA 4930554N03 gene	-0.406317	0.537128	-1.65591	-1.30942	-1.44551	-0.856007	186.646	92.5202	0.104067	0.181553	0.0435742	-0.46869	-0.878868	-0.995554	0.647743	0.776004	-0.183873	123.978	94.2351	0.650762	0.770846	0.249193	0.074626	-0.244796	-2.8028	-1.52704	-2.51823	-1.40365	331.392	111.948	0.0728633	0.180349	0.00478481	-0.0912485	-0.651704	-0.630366	-1.31008	-0.680444	-0.672768	297.701	190.071	0.0253197	0.115313	0.0211063	-0.661318
158	A_52_P1084073				0.475015	0.968	-2.81585	-0.677564	1.64562	-0.0809559	110.575	81.3859	0.922595	0.944009	0.355747	0.761014	0.185387	0.389307	0.403733	3.47785	1.04346	63.3029	115.489	0.165456	0.337577	0.312111	0.919758	1.05854	-3.21925	-2.20252	-3.25473	-1.33964	160.722	54.8397	0.239582	0.373316	0.00239583	0.395518	0.376413	0.0997587	0.703065	-1.49904	0.0151437	120.823	120.719	0.971283	0.982977	0.707798	0.212106
159	A_51_P371675	66432	Slc7a6os	solute carrier family 7, member 6 opposite strand	-0.0684861	0.0757827	-0.701612	-0.184447	-0.54892	-0.285536	991.755	801.633	0.123597	0.206074	0.828782	0.415066	-0.176631	-0.212544	0.17823	0.129878	0.0668	783.486	817.906	0.600631	0.732742	1.17523	0.0914533	0.213961	-0.604825	-0.101823	-0.86692	-0.253631	1270.49	1065.44	0.288415	0.422728	0.796578	-0.0515156	-0.347655	-0.175925	-0.248926	-0.0225055	-0.169305	1125.88	1006.06	0.0493378	0.157758	0.781738	-0.209304
160	A_51_P392701				0.326358	1.19002	-0.733824	1.75301	-0.878833	0.331347	197.603	210.759	0.557451	0.645206	0.747291	0.279785	-0.252218	-0.645135	-0.122567	1.22657	0.097286	193.724	183.604	0.774158	0.860807	0.976474	0.0314452	0.720041	-1.51545	-0.46855	-1.48097	-0.542696	335.778	213.027	0.278447	0.413105	0.235187	-0.00756632	0.0656697	-0.338394	-0.72556	-0.0257644	-0.206323	431.966	392.085	0.233683	0.389529	0.684773	-0.0115405
162	A_51_P317706	22201	Uba1	ubiquitin-like modifier activating enzyme 1	-0.128009	-0.113844	-1.40649	0.017469	-0.2419	-0.374556	1147.7	934.212	0.225183	0.321869	0.615225	-0.35902	-0.28394	-0.243365	0.0477088	0.432173	-0.0812887	999.017	923.496	0.606731	0.737605	0.904389	0.15833	0.275577	-0.00693887	0.022253	-0.463963	-0.00294841	1490.96	1501.75	0.982557	0.988365	1.2016	-0.191372	-0.656068	-0.216166	-0.202116	-0.380016	-0.329148	1347.87	1081.5	0.0206949	0.106004	0.258927	-0.556493
163	A_51_P385054	18479	Pak1	p21 protein (Cdc42/Rac)-activated kinase 1	0.630954	0.411691	-0.672342	0.210027	-0.437387	0.0285887	412.062	419.457	0.913852	0.937512	1.19222	0.318274	-0.10423	0.473575	0.945546	2.89754	0.90614	258.643	385.334	0.159709	0.331455	0.466594	0.140148	-0.112562	-1.64102	-0.936679	-2.148	-0.939621	559.694	288.346	0.0974064	0.212654	0.0500397	-0.128944	-0.487651	-0.201388	-0.104179	-0.41855	-0.268142	487.21	404.189	0.026408	0.117273	0.409198	-0.196238
164	A_51_P268514	100505208	LOC100505208	hypothetical protein LOC100505208	-0.0511179	-1.44735	-1.29582	-0.81111	-1.01635	-0.924351	505.036	280.506	0.0194525	0.0566151	0.0648745	-0.212244	-0.242531	-0.869964	0.418585	0.975377	0.0138448	400.881	358.692	0.967169	0.981085	0.803898	0.166802	0.635901	-1.15862	0.365921	-1.8922	-0.376439	584.357	435.222	0.484354	0.606005	0.447698	0.00212754	-0.0187263	-0.288407	-0.454837	-0.292979	-0.210564	688.413	601.725	0.0748066	0.196236	0.649468	0.0350215
165	A_51_P354895				-0.148557	-1.9245	-2.2032	-1.65941	-1.68115	-1.52337	214.861	70.6264	0.0130099	0.0433065	0.00124661	-0.127219	-0.311459	0.0615285	0.958159	3.54567	0.825336	74.9337	110.088	0.312118	0.486597	0.635798	0.263299	-0.650941	-3.01382	-1.16204	-3.6628	-1.64526	207.482	53.9826	0.0888201	0.201725	0.0012931	-0.717506	-0.667302	-0.249975	-1.57127	-1.20759	-0.882729	244.879	124.715	0.0183436	0.101932	0.00215548	-0.982429
166	A_52_P601688	17250	Abcc1	ATP-binding cassette, sub-family C (CFTR/MRP), member 1	0.931677	0.539379	0.22738	0.550242	-0.151496	0.419436	405.769	552.972	0.0815939	0.15209	0.801933	-0.246422	0.162655	0.0246903	1.12958	3.93924	1.00195	206	363.783	0.263026	0.44003	0.322084	-0.216202	-0.307738	-2.3502	-0.521186	-2.61398	-1.20186	410.879	168.554	0.0845205	0.196177	0.0108644	-0.736338	0.205759	-0.0425252	-0.439756	-0.644349	-0.331442	463.596	371.136	0.138928	0.280914	0.239954	-0.126157
167	A_52_P186785				0.655518	0.994133	-0.166171	0.788351	0.008389	0.456044	645.273	878.05	0.11444	0.194732	0.71599	0.261812	-0.00767133	-0.0839484	0.505403	1.04231	0.343582	507.886	620.292	0.166207	0.338196	1.06366	0.129985	0.140269	-0.88786	-0.0381637	-1.7487	-0.480894	786.353	559.248	0.262737	0.396785	0.422025	-0.113841	-0.353615	0.0280863	-0.0891215	-0.328206	-0.171339	788.77	703.247	0.0797851	0.203899	0.731702	0.0809089
169	A_52_P200217	216971	BC017647	cDNA sequence BC017647	0.157643	0.220657	-0.362828	-0.514591	-0.313343	-0.162493	1727.79	1547.57	0.333557	0.434577	1.05586	-0.146217	-0.201429	-0.140614	-0.32311	-0.205625	-0.203399	1628.51	1421.27	0.00343587	0.0603545	0.852984	0.0386082	-0.219769	-0.782552	-0.391967	-0.781285	-0.427393	2207.27	1648.93	0.0558418	0.155557	0.428776	0.0099247	0.172841	-0.23762	-0.187695	-0.0642704	-0.0613641	2209.04	2127.97	0.448439	0.597334	1.10474	0.30857
170	A_52_P662013	18815	Plg	plasminogen	-0.5124	-0.408803	-0.917866	-0.666731	-0.879302	-0.67702	111154	69987.4	0.00243848	0.0152042	0.180222	-0.0279258	-0.0753936	-0.382718	-0.222984	-0.820382	-0.305881	105631	89881.3	0.0987897	0.25606	0.710602	0.0868904	-0.226427	-0.262047	-0.371994	-0.410872	-0.23689	130415	113266	0.0542385	0.153375	0.768003	0.0925716	0.0214033	-0.258974	0.432574	0.118416	0.0811981	130108	139014	0.503484	0.644661	1.16979	0.396355
171	A_51_P211315	217366	Lrrc45	leucine rich repeat containing 45	0.11256	-0.188368	-0.816619	-0.472948	-0.667462	-0.406567	1356.85	1052.51	0.0718142	0.138686	0.594055	-0.0710689	-0.274164	-0.423584	-0.123114	0.249771	-0.128432	1133.74	1016.5	0.31898	0.493295	0.89437	-0.116272	-0.241141	-0.842671	-0.395406	-1.4006	-0.599219	1748	1183.13	0.0633541	0.166815	0.215603	-0.426474	-0.207525	-0.372671	-0.419543	-0.316067	-0.348456	1694.04	1330.06	0.00098442	0.0434421	0.242555	0.276334
172	A_51_P476900	114604	Prdm15	PR domain containing 15	0.472121	0.257438	-0.364229	-0.183944	-0.263459	-0.0164146	913.659	928.707	0.924101	0.945015	1.22268	0.043925	0.0216837	-0.226969	0.257073	-0.110765	-0.00301037	794.703	794.034	0.971601	0.983754	1.1695	-0.0871204	-0.0441444	-0.946968	-0.406498	-0.981531	-0.493252	1054.57	768.422	0.0714146	0.178208	0.351625	0.167745	0.265523	0.143546	-0.392599	-0.0542143	0.0260001	1372.15	1444.12	0.834002	0.894488	1.19932	0.138199
173	A_51_P448140	12483	Cd22	CD22 antigen	0.0896638	-0.449991	-1.52323	-0.809481	-1.30894	-0.800394	534.831	316.754	0.0514035	0.10941	0.103234	-0.32037	-0.210848	-1.16561	-0.414784	0.646324	-0.293058	355.835	286.382	0.366892	0.537808	0.372557	-0.324271	-0.900459	-2.05036	-1.75413	-3.42102	-1.69005	697.464	244.736	0.0333134	0.119483	0.000463576	-0.180043	-0.100711	-0.350994	-0.672025	-0.93044	-0.446843	739.171	541.695	0.045389	0.151161	0.122156	-0.234255
174	A_51_P301311	68379	Ciz1	CDKN1A interacting zinc finger protein 1	0.287997	0.0711366	-0.510037	0.015471	-0.313269	-0.0897404	1835.07	1765.34	0.563272	0.650728	1.1666	0.0828542	-0.043044	-0.295355	-0.0268405	-0.0647177	-0.0694207	1511.45	1442.89	0.325445	0.499388	1.10838	0.102474	0.022868	-0.658178	-0.170042	-0.8138	-0.303336	2087.36	1722.45	0.173976	0.303119	0.700474	-0.157215	-0.27354	-0.121119	0.0676859	-0.228549	-0.142547	2177.72	1977.38	0.0729383	0.194044	0.831129	-0.0164429
176	A_51_P166781	245684	Cnksr2	connector enhancer of kinase suppressor of Ras 2	0.499207	-1.77922	-2.73907	0.694621	-2.23592	-1.11208	179.215	65.5651	0.194568	0.287879	0.0081295	1.72405	-0.432135	-0.88629	1.06383	3.56157	1.00621	77.9087	123.497	0.275756	0.452039	0.174788	0.00171027	0.418966	-3.2171	0.664114	-3.74585	-1.17563	162.263	50.9376	0.283876	0.418408	0.0188204	-0.605984	-0.550691	-0.645326	-1.65114	-1.46038	-0.982704	176.812	86.1603	0.014146	0.0921312	0.000966184	-0.758928
177	A_51_P444954	268591	Serpina5	serine (or cysteine) peptidase inhibitor, clade A, member 5	4.63914	0.91936	-1.96727	-0.91138	-1.65028	0.205914	214.766	248.732	0.873989	0.907218	0.107932	-0.781418	-0.355435	-1.80728	-0.863012	0.584201	-0.644589	177.491	105.271	0.172157	0.344963	0.0412632	-0.108055	-0.63163	-2.33724	-1.22136	-2.59099	-1.37786	431.448	136.935	0.0451563	0.13921	0.00412791	0.978852	-0.586827	0.888199	-0.17047	-0.117525	0.198446	216.828	269.516	0.558507	0.689516	0.645543	-0.568442
179	A_52_P172272	11539	Adora1	adenosine A1 receptor	-0.168337	-0.12386	-0.714859	-0.631729	-0.585912	-0.444939	3908.94	2942.32	0.0229883	0.0632989	0.521119	-0.701057	-0.112329	-0.974994	-0.747563	-1.08729	-0.724646	3610.61	2314.29	0.0127871	0.0982055	0.0870446	-0.151352	-0.715567	-0.436017	-0.347608	-0.849045	-0.499918	4966.26	3609.92	0.0165575	0.0857101	0.275278	-0.0338026	-0.870036	-0.395698	-0.55673	-0.189558	-0.409165	4752.48	3672.19	0.0481343	0.155781	0.152457	-0.330072
180	A_52_P187677				-0.0089808	-2.42309	-2.84793	-1.52558	-2.46464	-1.85404	217.677	51.7585	0.0219733	0.0613957	6.17284e-05	1.11999	-1.04167	-1.06881	1.2777	-0.784572	-0.0994743	110.375	92.7698	0.861743	0.917558	0.198837	-0.124299	-2.05339	-3.79914	0.720009	-4.33074	-1.91751	240.476	48.5107	0.124591	0.246416	0.00019802	-0.930581	-0.371944	-1.31945	-1.67575	-1.62421	-1.18439	200.453	83.1123	0.00815389	0.0788171	0	-0.778505
181	A_52_P843815	16443	Itsn1	intersectin 1 (SH3 domain protein 1A)	-0.819027	-2.81543	-3.14012	-1.8715	-2.22329	-2.17387	260.443	53.1895	0.00581908	0.025663	0	-0.814447	-0.781491	-1.11653	-0.118912	-0.402776	-0.64683	135.655	83.838	0.0205924	0.121397	0.0672453	-0.91866	-0.641166	-3.82853	0.804507	-4.28138	-1.77305	241.579	62.7895	0.144408	0.270073	0.00019802	-0.551554	-0.420242	-1.21343	-2.18406	-1.94461	-1.26278	182.51	70.4414	0.0237544	0.112132	0	-1.13289
183	A_51_P275302	18826	Lcp1	lymphocyte cytosolic protein 1	0.794788	0.818566	0.390623	0.377641	0.240779	0.524479	1392.63	1995.84	0.0113437	0.0396549	0.645533	-0.435669	-0.576006	-0.687039	-0.633967	0.289578	-0.408621	1246.13	970.984	0.0852511	0.237673	0.260328	-0.331834	-0.385601	-0.913539	-0.701183	-1.43221	-0.752874	1763.34	1053.12	0.0196787	0.0928191	0.0824151	-0.178757	-0.123431	-0.0925754	-0.0611099	-0.301616	-0.151498	1451.47	1305.84	0.0231927	0.111046	0.824425	0.0574703
184	A_52_P466741	23897	Hax1	HCLS1 associated X-1	-0.0113263	0.0567912	-0.383974	-0.104389	-0.012906	-0.0911607	7619.1	7236.33	0.305415	0.405586	1.19442	0.0505613	0.0806213	-0.138559	0.348447	-0.0760009	0.0530139	7469.88	7746.19	0.563689	0.703738	1.19894	0.0521651	-0.00138675	-0.0973333	-0.0570222	-0.159842	-0.0526839	9511.66	9217.26	0.225919	0.359088	1.15808	-0.0970607	0.0198996	-0.05496	-0.0677881	-0.00890862	-0.0417636	9814.26	9521.27	0.117153	0.253235	1.17035	-0.25904
185	A_51_P424079	13667	Eif2b4	eukaryotic translation initiation factor 2B, subunit 4 delta	0.223452	0.113009	-0.217653	0.0916299	0.0868417	0.0594561	6304.41	6681.47	0.465792	0.561677	1.29695	0.499494	0.214232	0.331517	0.392497	-0.0777927	0.271989	5887.97	7190.5	0.0513087	0.183993	0.986116	0.0778766	-0.233382	-0.261064	-0.39264	-0.379444	-0.23773	7724.47	6634.97	0.0489146	0.145587	0.763133	-0.131262	-0.226739	-0.362552	-0.259701	-0.235192	-0.243089	7559.36	6409.73	0.00280524	0.0567415	0.526743	-0.21974
186	A_51_P279389	53618	Fut8	fucosyltransferase 8	0.0512819	-1.56837	-1.6484	-0.680899	-1.66769	-1.10282	388.564	189.769	0.0322492	0.0791899	0.0228533	0.269943	-0.556647	-1.59259	0.569187	0.947183	-0.0725845	191.527	162.191	0.881115	0.929154	0.388788	-0.10559	0.0233095	-2.27563	-0.77676	-3.36071	-1.29908	351.694	148.762	0.119325	0.240188	0.00965517	-0.219046	-1.39865	-0.470522	-0.635063	-0.670523	-0.678761	328.01	215.989	0.0261367	0.116931	0.0121673	-0.223175
187	A_52_P88983	68813	Dock5	dedicator of cytokinesis 5	0.264481	-0.262623	0.0309501	-0.0896689	-0.080868	-0.0275457	1485.68	1480.64	0.765358	0.821906	1.23564	-0.297132	-0.42337	-0.377741	-0.25134	0.106901	-0.248536	1142.82	950.263	0.0570854	0.193829	0.628118	-0.0452648	-0.168808	-0.751737	-0.443204	-1.14656	-0.511114	1666.3	1191.14	0.063201	0.166486	0.319795	-0.424707	-0.134715	-0.212931	-0.326284	-0.374371	-0.294602	1451.55	1182.91	0.0051689	0.0687079	0.348574	-0.165936
190	A_52_P230938	17067	Ly6c1	lymphocyte antigen 6 complex, locus C1	1.21064	0.198545	0.348019	0.964219	0.246366	0.593558	611.154	931.445	0.0453924	0.100163	0.603722	0.562966	0.462277	1.25323	2.12887	2.42121	1.36571	283.278	710.076	0.0265706	0.135683	0.0184473	-0.0167571	-0.84271	-1.85343	-1.1388	-1.98899	-1.16814	633.026	267.764	0.0311801	0.115277	0.0117561	0.394938	-0.692386	-0.328977	-1.12086	-0.386447	-0.426747	478.245	365.866	0.161638	0.308946	0.108926	-0.538443
191	A_52_P630016	54399	Bet1l	blocked early in transport 1 homolog (S. cerevisiae)-like	0.08448	-0.777204	-0.50474	-0.36392	-0.19167	-0.350611	2091.7	1686.74	0.0728267	0.140211	0.711067	-0.0876088	-0.0879813	0.0839381	0.129831	-0.269048	-0.0461739	1638.36	1588.16	0.551693	0.694441	1.12594	-0.0590701	-0.436923	-0.696176	-0.652808	-0.976953	-0.564386	2186.72	1519.13	0.0209486	0.0955634	0.229466	-0.0303721	-0.348756	-0.186342	-0.278735	-0.12501	-0.193843	2473.28	2182.88	0.0258451	0.116467	0.700406	-0.28716
192	A_52_P486482	52013	D19Ertd386e	DNA segment, Chr 19, ERATO Doi 386, expressed	-0.210165	-1.86721	-1.11972	-0.811781	-0.805152	-0.962806	482.102	242.643	0.023519	0.0642026	0.0589407	-0.0532449	-0.268397	-0.523049	0.648111	0.529248	0.0665335	266.564	262.54	0.783453	0.866594	1.03414	-0.531063	-0.00783517	-1.70136	-0.727164	-1.94465	-0.982415	548.42	250.594	0.0543686	0.153513	0.0259337	-0.350163	-0.574985	-0.659105	-0.871919	-0.359151	-0.563065	426.53	288.342	0.00453915	0.066022	0.0423865	-0.00520324
193	A_52_P512877	72692	Hnrpll	heterogeneous nuclear ribonucleoprotein L-like	-0.0421152	-0.543085	-0.721806	-0.245143	-0.476658	-0.405762	1626.23	1336.79	0.0268402	0.0701119	0.605313	0.0840872	-0.0279392	-0.545413	0.247222	-0.204769	-0.0893624	1692.28	1646.4	0.546026	0.690047	1.04224	0.113977	0.268812	-0.563653	-0.312577	-1.57373	-0.413434	1500.36	1300.7	0.27306	0.407471	0.499202	0.107473	0.323592	0.38138	-0.945578	0.221672	0.0177077	3248.35	3768.38	0.946264	0.968013	0.989468	0.318249
194	A_51_P403578				-0.750953	-1.16758	-1.51453	-1.40587	-1.28541	-1.22487	1171.07	524.981	0.000742508	0.00787571	0.00623418	-0.198464	-0.225367	-0.498867	0.319538	-0.642617	-0.249155	1027.63	874.279	0.205837	0.381912	0.698073	0.364021	0.405032	-0.524244	0.0379682	-0.829781	-0.109401	1355.96	1296.11	0.678458	0.766505	0.995329	-0.0779612	0.100264	-0.442469	-0.687816	-0.325036	-0.286604	1585.61	1328.82	0.106025	0.238996	0.394837	0.377648
197	A_52_P455295	233490	Crebzf	CREB/ATF bZIP transcription factor	0.123413	-0.628068	-0.794303	-0.85708	-0.767342	-0.584676	1792.77	1265.09	0.031882	0.0785344	0.301201	-0.19507	-0.186169	-0.181343	-0.302398	-0.375489	-0.248094	1422.78	1215.35	0.0030996	0.057771	0.775469	-0.224547	-0.586174	-1.05986	-0.824458	-1.53282	-0.845572	2027.83	1174.58	0.0184256	0.0901756	0.0551874	0.106968	0.244656	-0.123882	-0.297503	-0.222612	-0.0584746	1948.96	1913.62	0.596501	0.719962	1.06814	0.903026
198	A_52_P16249	73703	Dppa2	developmental pluripotency associated 2	0.260631	0.0627746	-0.314514	-0.25003	-0.294722	-0.107172	1445.72	1412.12	0.402894	0.502345	1.15682	0.180134	0.0418808	-0.105671	0.165244	0.041593	0.0646361	1221.9	1282.78	0.280575	0.456747	1.20407	0.194054	0.176967	-0.464759	-0.264084	-0.801584	-0.231881	1442.98	1301.64	0.29111	0.425327	0.825353	0.150447	0.0468632	-0.00551138	-0.00687774	0.0726444	0.0515132	2129.85	2214.77	0.150945	0.295653	1.23091	0.262447
199	A_52_P179333	77733	Rnf170	ring finger protein 170	-0.0850728	-0.237258	-1.12231	-1.10073	-0.706839	-0.650443	361.863	236.055	0.0385582	0.0895458	0.224848	-0.883295	-0.477198	-0.647747	0.63725	0.090285	-0.256141	229.975	177.919	0.404435	0.571905	0.379835	-0.105151	0.322631	-1.18668	-0.89263	-2.12079	-0.796523	523.97	280.097	0.135404	0.259485	0.0922458	-0.207728	-0.952252	-0.446158	-1.33114	-0.539639	-0.695383	366.889	224.11	0.0250664	0.114891	0.015724	-1.37893
200	A_51_P371856	223593	E430025E21Rik	RIKEN cDNA E430025E21 gene	0.361336	0.288838	-0.197912	-0.019076	-0.110145	0.0646081	1669.14	1788.27	0.590634	0.675219	1.29243	0.414942	0.201997	0.241155	0.06627	0.0886492	0.202603	1365.78	1594.57	0.0316588	0.146253	1.10694	0.49559	0.137489	-0.0865415	-0.0156204	-0.352554	0.0356727	1994.69	2086.42	0.811632	0.868946	1.20696	-0.0156137	-0.417224	0.00304786	-0.070454	-0.0605338	-0.112156	2109.1	1960.41	0.221247	0.376291	0.956836	0.0430692
201	A_51_P127367	16391	Irf9	interferon regulatory factor 9	0.844382	0.444526	0.496354	0.596621	0.416477	0.559672	1659.73	2491.03	0.00194967	0.013303	0.621409	1.22543	0.959105	0.929833	1.13969	0.717201	0.994251	1342.31	2692.91	0.000366983	0.0334196	0.0508325	0.704353	0.493855	0.214971	0.492418	0.0238642	0.385892	2003.03	2652.38	0.0318176	0.11639	0.649083	0.21333	0.280607	0.309299	0.462412	0.33887	0.320904	1878.91	2338.35	0.00143979	0.0487675	0.538643	0.572846
202	A_51_P307098	258643	Olfr1160	olfactory receptor 1160	-0.749791	-2.34545	-2.71074	-2.3114	-1.95447	-2.01437	226.388	53.9568	0.00398819	0.0203732	0	-0.974316	-0.570476	-0.475623	0.165114	-1.2307	-0.617199	129.732	83.1638	0.0608167	0.199737	0.118816	-1.29318	-1.03281	-3.14228	-3.3626	-4.13512	-2.5932	281.507	45.0011	0.0131052	0.0772142	0	-1.109	-1.5313	-0.904561	-1.70139	-1.34153	-1.31756	241.052	95.5836	0.00075851	0.0441147	0	-1.14072
204	A_51_P363749	54139	Irf6	interferon regulatory factor 6	0.0206686	-0.155353	-0.424702	-0.256747	-0.371525	-0.237532	4078.26	3541.7	0.0406886	0.0929852	0.953363	0.436734	0.367676	0.243448	0.347946	0.485643	0.376289	3782.54	4917.38	0.000815104	0.0408299	0.82613	0.0885754	0.185393	-0.000139433	-0.0697857	-0.362894	-0.0317702	4941.12	4904.12	0.749554	0.822699	1.17956	0.0794317	0.453537	-0.116241	-0.207956	-0.141366	0.0134812	5038.07	5190.51	0.914743	0.948289	1.18025	0.288151
205	A_52_P55651	212167	Pion	pigeon homolog (Drosophila)	0.0718444	-0.515602	-0.235206	-0.63801	-0.550208	-0.373436	786.897	637.922	0.0455224	0.100343	0.643063	-0.162475	-0.244709	-0.597985	-0.171641	-0.362658	-0.307893	633.268	519.036	0.0189886	0.116904	0.617889	-0.10641	-0.116304	-0.863794	-1.20324	-2.1244	-0.88283	904.851	514.414	0.0789038	0.188949	0.0612659	-0.129621	-0.434293	-0.0724384	-0.733941	-0.26431	-0.326921	871.889	730.752	0.0519186	0.162042	0.302471	-0.398083
206	A_51_P433000	66371	Chmp4c	chromatin modifying protein 4C	-0.151662	-0.535331	-0.648763	-0.894264	-0.644796	-0.574963	2271.71	1672.06	0.00894905	0.0340434	0.312872	-0.13615	0.0355453	-0.259511	-0.0884378	-0.403646	-0.17044	2432.76	2296.31	0.085692	0.238103	0.971041	0.068348	0.056218	-0.403367	-0.251269	-0.589276	-0.223869	2584.62	2298.23	0.156537	0.283808	0.840219	0.0331893	-0.247708	0.0434326	0.115424	0.135898	0.0160471	3662.98	3740.1	0.828606	0.89107	1.2312	-0.234907
207	A_51_P476091	50926	Hnrpdl	heterogeneous nuclear ribonucleoprotein D-like	0.34175	0.288566	0.384849	0.0483097	-0.10317	0.192061	2630.8	3044.57	0.110356	0.189633	1.20615	-0.292325	-0.560558	-0.578043	-0.642374	-0.448293	-0.504318	2355.24	1681.64	0.0012122	0.0449846	0.233852	-0.311947	-0.347875	-0.628101	-0.654846	-1.08633	-0.60582	3082.03	2076.41	0.0122224	0.0749478	0.1635	-0.287862	-0.331228	-0.486987	-0.488234	-0.342776	-0.387417	2977.61	2305.39	0.000759115	0.0440265	0.179252	0.752117
208	A_51_P510250	70144	Lrch3	leucine-rich repeats and calponin homology (CH) domain containing 3	-0.0248827	-1.78814	-2.06357	-1.92522	-1.3698	-1.43432	182.337	65.8476	0.0180419	0.0539036	0.00229213	-0.57934	-1.03861	-1.45841	0.655669	-1.31866	-0.747869	152.306	84.3982	0.121631	0.285907	0.0179478	-1.24766	-0.690791	-2.70598	-3.0446	-3.80822	-2.29945	288.6	60.9503	0.0164292	0.0853761	0	-0.968165	-1.30182	-1.58498	-1.57234	-1.17827	-1.32112	209.53	82.8781	0.000352688	0.0384403	0	-1.37593
209	A_52_P447567				-1.01043	-1.30293	-1.54403	-1.7799	-1.66068	-1.45959	491.473	187.663	0.000444865	0.00604498	0.00112994	-1.28828	-0.384134	-0.70318	0.0339766	-0.81526	-0.631375	495.976	333.855	0.0460079	0.174366	0.0995455	-0.175174	-0.0408187	-1.06832	-1.02342	-3.07391	-1.07633	644.635	354.599	0.118012	0.238448	0.0250846	-0.148228	-0.442636	-0.625921	-0.439163	-0.438367	-0.418863	928.296	698.398	0.00546679	0.0694233	0.140288	-0.889717
211	A_51_P145589	381678	Zcwpw1	zinc finger, CW type with PWWP domain 1	-0.264556	-0.469904	-1.49815	-1.64054	-1.36866	-1.04836	289.107	141.195	0.0207939	0.0591512	0.0215505	-0.805331	-0.181329	-1.25099	-0.84836	-1.72937	-0.963077	233.261	131.75	0.0199962	0.119856	0.0174717	-0.433878	-1.67396	-2.15057	-1.47292	-3.58627	-1.86352	445.112	128.775	0.0223753	0.098438	0.000283019	-0.178109	-0.283803	-0.831554	-1.18188	-0.276015	-0.550273	321.986	224.739	0.0478158	0.15521	0.0625326	-0.0720762
212	A_51_P413665	66392	Prl2b1	prolactin family 2, subfamily b, member 1	0.200298	-1.03783	-1.81067	-2.28839	-1.76514	-1.34035	215.282	82.8219	0.0365376	0.0863159	0.00272177	-1.61146	-1.12187	-1.2442	0.133506	-1.58694	-1.08619	194.479	88.6573	0.0273694	0.137247	0.00135417	-0.733048	-1.3398	-2.33456	-1.24948	-3.2767	-1.78672	321.818	82.2923	0.0170323	0.086826	0.000330578	-0.943819	-1.23915	-1.22372	-1.7348	-1.20471	-1.26924	285.21	117.964	0.00057965	0.0425275	0	-0.573055
218	A_51_P268977	22215	Ube3a	ubiquitin protein ligase E3A	-0.0570942	-0.259943	-0.288248	-0.310707	-0.20817	-0.224833	5320.91	4586.83	0.00769923	0.0308311	0.972559	-0.0541304	0.00286604	-0.269156	-0.241849	-0.0906206	-0.130578	4073.31	3768.87	0.0704939	0.2158	1.02359	0.0137271	-0.236923	-0.405356	-0.281265	-0.409926	-0.263948	6348.84	5337.46	0.0268803	0.107114	0.702658	-0.151551	-0.19097	-0.226851	-0.0994307	-0.0186684	-0.137494	6070.66	5530.1	0.0196008	0.104151	0.893795	0.0167817
219	A_51_P152578	329908	Usp24	ubiquitin specific peptidase 24	0.0795439	-0.5191	-0.544854	-0.804664	-0.594741	-0.476763	1287.38	969.108	0.0321548	0.0790002	0.462268	-0.462161	-0.37849	-0.575494	-0.436034	0.130041	-0.344428	942.464	720.744	0.0486623	0.179049	0.427957	-0.424772	-0.447351	-0.859189	-0.443747	-0.711683	-0.577348	1415.09	948.907	0.00280973	0.0404987	0.165403	-0.205201	0.237486	-0.21966	-0.294801	-0.101812	-0.116798	1376.35	1280.83	0.27986	0.437556	0.885347	-0.0507953
220	A_51_P372504	240354	Malt1	mucosa associated lymphoid tissue lymphoma translocation gene 1	0.608712	0.34773	1.04568	0.660473	0.332517	0.599022	289.943	442.644	0.0100672	0.0367257	0.602011	0.393406	-0.203264	-0.317751	0.0414915	2.36823	0.456422	208.826	252.515	0.407194	0.574496	0.989446	-0.287851	-0.650415	-1.03138	-0.0161211	-0.470574	-0.491267	426.358	296.431	0.0451907	0.139275	0.264278	-0.567095	-0.036848	-0.209447	-0.0732139	-0.134703	-0.204261	380.059	328.473	0.0987722	0.229371	0.624443	0.199542
221	A_51_P245564	70911	Phyhipl	phytanoyl-CoA hydroxylase interacting protein-like	-0.0240797	-1.13564	-0.660934	1.02338	-0.819168	-0.323288	119.201	89.2072	0.443216	0.540274	0.469609	0.282265	-0.280894	0.162512	-0.101512	0.125745	0.0376233	109.117	106.862	0.728725	0.828524	1.15421	-1.04846	-0.6031	-2.865	-1.52503	-1.89309	-1.58693	193.985	66.5162	0.0146639	0.0808461	0.000493827	-0.633888	0.161624	-0.292298	1.20396	-0.507594	-0.0136382	213.297	189.532	0.967527	0.981136	0.515884	-0.988562
222	A_51_P307166	16181	Il1rn	interleukin 1 receptor antagonist	0.0301502	-1.18619	-0.366818	0.337425	-0.644196	-0.365926	121.611	90.2545	0.238979	0.336698	0.592646	0.653673	0.364499	-0.334393	0.307624	0.995985	0.397478	74.7279	90.9402	0.145041	0.313451	0.748335	-0.987807	-1.20462	-3.0997	-4.46802	-1.58962	-2.26995	3932.19	212.32	0.0266454	0.1067	0	-0.962682	-0.195673	0.597922	0.713855	-1.49721	-0.268757	98.6587	76.6925	0.566075	0.695592	0.124167	-0.388902
223	A_51_P417758	14348	Fut9	fucosyltransferase 9	0.188337	-0.39209	0.642122	0.997902	0.311884	0.349631	56.3002	69.2422	0.207494	0.302541	1.01206	1.47382	0.794499	0.436837	-0.137717	3.38265	1.19002	61.4919	117.737	0.121681	0.28596	0.10484	-1.20049	-0.949469	-2.61531	-1.3711	-1.78089	-1.58345	139.476	47.4659	0.00561943	0.0539044	0.000410959	1.02354	1.13748	0.917248	0.262772	-0.282278	0.611752	62.3731	96.4528	0.0862818	0.212423	0.0918713	1.02896
224	A_52_P480519	210789	Tbc1d4	TBC1 domain family, member 4	-1.12318	-1.80811	-1.4433	-1.22105	-1.67217	-1.45356	170.424	60.0443	0.000369736	0.005433	0.00139594	0.101478	-0.201795	-0.793281	0.310459	1.20341	0.124055	87.7129	88.5875	0.725577	0.825963	0.999062	-1.73525	-1.26682	-2.02229	-1.33638	-1.99591	-1.67133	198.315	60.8696	0.000459414	0.0216791	0.000330578	-1.08342	-0.749542	-1.03295	0.517964	-0.688349	-0.60726	157.423	99.4998	0.105849	0.238782	0.011686	-1.4677
225	A_51_P183732	100503670	Rpl5	ribosomal protein L5	0.42768	0.556235	0.469809	0.594371	0.410505	0.49172	41620.9	58609.8	0.000162782	0.00374498	0.756251	-0.0518418	0.0785452	0.0407506	0.344337	0.659158	0.21419	34825.8	39403.6	0.172876	0.345702	1.19531	0.376988	0.291909	0.222828	0.202795	0.258944	0.270693	46237.4	56068.2	0.000902213	0.0265523	0.951704	0.0208672	-0.134358	0.161466	0.411553	0.233364	0.138578	52828.8	58263.2	0.209743	0.363756	1.08705	-0.173791
226	A_52_P73134	170625	Snx18	sorting nexin 18	0.423366	0.112243	0.995681	0.60977	0.0930953	0.446831	316.653	427.808	0.0566242	0.117305	0.865518	0.131579	0.0873611	-0.374465	0.328438	1.33492	0.301566	218.95	261.565	0.346247	0.518546	1.10079	0.0165518	-0.500438	-0.764965	0.103783	-0.285943	-0.286202	439.543	355.582	0.150372	0.276789	0.640251	0.0404118	-0.490639	-0.289323	0.574158	0.0293633	-0.0272057	335.602	331.596	0.887456	0.930008	0.958067	0.204112
227	A_51_P446003	27369	Dguok	deoxyguanosine kinase	0.00790232	-0.156502	0.117952	-0.160564	-0.0290943	-0.0440612	1920.47	1863.19	0.448719	0.545366	1.22466	0.341203	0.34752	0.132913	0.417833	0.667248	0.381343	1498.66	1922.15	0.0113047	0.0930687	0.860623	0.0226031	-0.0986464	-0.141851	0.149697	0.0154183	-0.0105558	2168.39	2148.16	0.847456	0.894546	1.18871	0.206915	0.19155	0.247918	0.256741	0.172978	0.21522	2956.1	3429.61	0.000182209	0.0334797	0.867604	0.215326
228	A_51_P362531	217995	Heatr1	HEAT repeat containing 1	-0.531052	-0.326036	-0.262324	-0.128378	-0.408572	-0.331272	1474.99	1143.36	0.00815363	0.0320329	0.657337	-0.132708	-0.274353	0.112252	0.379973	0.806151	0.178263	1307.75	1231.4	0.406829	0.574097	1.1703	0.065254	-0.0671469	-0.318739	-0.139266	-0.364047	-0.164789	1540.66	1414.99	0.107141	0.224955	0.94996	-0.0556223	-0.140349	-0.670113	-0.233253	-0.0526551	-0.230399	3532.97	3024.78	0.115346	0.251002	0.592534	0.0232569
229	A_52_P499948				-0.0418326	-1.22317	-0.202807	-0.350672	-1.11779	-0.587254	93.0431	59.9612	0.0733942	0.141029	0.297444	0.634109	0.534925	0.252236	0.661673	3.61822	1.14023	60.2775	116.868	0.141613	0.309489	0.158618	-1.32249	-0.666394	-2.07944	0.744689	-1.83295	-1.03132	117.302	53.5358	0.111176	0.229824	0.00678186	-0.229288	0.238896	0.192674	0.688209	-0.856939	0.00671026	114.563	106.628	0.980405	0.98833	0.860729	-0.219531
230	A_52_P331237	14050	Eya3	eyes absent 3 homolog (Drosophila)	-1.08103	-0.541348	-0.828684	-1.12226	-0.205084	-0.755681	353.794	202.319	0.011819	0.0407097	0.101058	-0.473238	-0.215725	0.00997379	-0.214769	0.00898761	-0.176954	385.905	326.563	0.119047	0.282827	0.826811	0.0508865	-0.67429	-1.39658	-0.293707	-0.530667	-0.568872	464.379	329.408	0.0774736	0.186969	0.227392	-0.110194	-0.408242	-0.73634	-0.102105	-0.374069	-0.34619	1079.91	854.372	0.0412609	0.144056	0.245484	-0.314899
231	A_52_P647607	69116	Ubr4	ubiquitin protein ligase E3 component n-recognin 4	-0.841263	-0.96471	-0.713718	-0.414382	-0.735665	-0.733948	5479.4	3126.48	0.00131274	0.0106867	0.124955	-0.73454	-0.268788	-0.384852	-0.448713	-0.0584321	-0.379065	6018.19	4556.69	0.0268789	0.136351	0.413709	-0.0497921	-0.230335	-0.173884	-0.212676	-0.499471	-0.233231	6300.4	5552.55	0.0338626	0.120402	0.771733	-0.141358	-0.193043	-0.617754	-0.426577	-0.302725	-0.336291	18311.2	14584.9	0.0172629	0.0996327	0.286656	-0.402781
232	A_51_P336770	11568	Aebp1	AE binding protein 1	-0.13415	-0.427212	-0.994276	-1.71797	-0.567085	-0.768139	299.985	188.353	0.0492648	0.106219	0.111999	-0.364486	0.279814	-0.642584	-0.113648	-0.148091	-0.197799	205.661	191.527	0.263715	0.440633	0.827605	-0.880011	-1.26354	-1.99741	-0.627429	-1.62439	-1.27855	390.236	160.265	0.00665015	0.0582112	0.00315287	-0.368162	-0.195981	-0.401585	-0.45915	-0.519733	-0.388922	469.513	359.471	0.00207101	0.0531196	0.176475	-0.596366
233	A_52_P574759	19668	Rbpjl	recombination signal binding protein for immunoglobulin kappa J region-like	0.103671	-0.235205	-0.446595	-0.670449	-0.566	-0.362916	412.553	329.812	0.0574285	0.118539	0.676	-0.0748058	-0.041861	-0.473712	-0.797292	0.158513	-0.245832	348.618	315.258	0.225928	0.402691	0.684257	-0.362979	-0.729432	-1.49661	-0.697947	-0.81223	-0.81984	601.082	350.806	0.0116673	0.0734867	0.0515985	-0.291802	-0.122394	-0.0855451	0.118216	-0.231663	-0.122638	900.799	826.438	0.157601	0.303973	0.870859	0.00231278
234	A_52_P723727				-0.58154	-1.09859	-1.17359	-1.44516	-1.03537	-1.06685	255.572	128.753	0.00160123	0.011897	0.0191827	-0.165423	-0.26509	-0.649652	-0.565474	0.299048	-0.269318	302.242	247.542	0.184871	0.359139	0.565352	-0.382321	-0.572967	-1.43613	-0.456957	-1.09414	-0.788503	352.748	210.079	0.0182395	0.0897942	0.0631682	-0.0221246	-0.149288	-0.361305	-0.247106	-0.39733	-0.235431	841.209	721.675	0.0269485	0.118294	0.559391	-0.401632
235	A_51_P301809	20564	Slit3	slit homolog 3 (Drosophila)	-0.289064	-0.663633	-0.637324	-1.55075	-0.667685	-0.761691	180.533	107.334	0.0220934	0.0615821	0.114674	-0.867356	0.278263	-0.137085	0.319333	1.68194	0.25502	113.342	119.917	0.572896	0.710788	1.03537	-1.32321	-0.754091	-2.14689	-0.651855	-1.90408	-1.35602	233.178	89.8401	0.0105339	0.0701797	0.00135021	-0.803199	-0.166512	-0.4425	0.0127843	-1.02317	-0.484519	303.592	211.902	0.0654567	0.182795	0.0814661	-0.838085
236	A_51_P308628	269198	Nbeal1	neurobeachin like 1	0.274249	0.06893	0.0708361	-0.289717	0.131759	0.0512115	1000.78	1054.39	0.611955	0.693768	1.28879	-0.111082	-0.255734	-0.267914	-0.358078	0.134843	-0.171593	808.201	715.058	0.117559	0.280981	0.848718	-0.0264533	-0.398313	-0.398755	-0.103039	-0.367359	-0.258784	1299.98	1096.51	0.0322351	0.117215	0.694804	-0.0951964	-0.41252	-0.0810088	-0.159786	-0.125052	-0.174713	1285.33	1141.74	0.0457773	0.151881	0.745379	-0.0184907
237	A_51_P224054	22214	Ube2h	ubiquitin-conjugating enzyme E2H	-0.114866	-0.450137	-0.15741	-0.775553	-0.0973519	-0.319064	2193.26	1760.5	0.0714708	0.138202	0.738527	-0.310027	-0.297563	-0.482128	-0.771029	-0.146914	-0.401532	1700.35	1305.65	0.0195922	0.118772	0.390471	0.197802	-0.246635	-0.261378	-0.149999	-0.202268	-0.132496	2536.96	2350.58	0.193681	0.324962	0.981992	-0.131349	-0.262247	0.0345939	0.392744	-0.101748	-0.0136014	2344.15	2336.62	0.910015	0.945442	1.10623	0.0538687
238	A_51_P256665	269823	Pon3	paraoxonase 3	0.624839	0.694835	0.659411	0.760304	0.748995	0.697677	5725.06	9227.91	1.11079e-05	0.00170839	0.429834	0.344129	0.482283	0.211916	0.581857	0.620625	0.448162	4428.7	6038.97	0.00413775	0.0643778	0.69574	0.67157	0.521722	0.409256	0.622322	0.481148	0.541204	6769.59	9900.96	0.000338199	0.0200058	0.417352	0.181839	0.124103	0.376377	0.285686	0.360934	0.265788	6628.82	7975.45	0.00575321	0.0702257	0.699057	-0.0859915
239	A_52_P26299	215085	Slc35f1	solute carrier family 35, member F1	0.316201	-0.473182	-0.294603	-0.428009	0.479803	-0.0799581	69.8658	65.8541	0.708261	0.775675	1.10118	1.70281	0.291879	0.688726	1.57632	3.71329	1.59461	48.8672	128.474	0.0544267	0.189147	0.0179473	-1.00226	-0.546816	-2.2597	0.230076	-1.6794	-1.05162	114.867	50.642	0.0722521	0.17935	0.012201	-0.788619	0.0550808	-0.421035	0.699884	-0.909188	-0.272775	128.451	95.2723	0.408268	0.561661	0.182793	0.10587
240	A_52_P339204	380683	Sec14l3	SEC14-like 3 (S. cerevisiae)	-0.262676	-0.0965707	-0.958726	-0.746612	0.096392	-0.393639	114.546	90.3202	0.11857	0.19994	0.570354	-0.0541341	0.064188	0.224552	-0.499189	3.45861	0.638805	126.046	153.264	0.422068	0.587813	0.897365	-0.282688	-0.0856522	-1.66755	-0.413445	-1.58258	-0.806383	185.155	112.366	0.0758477	0.184579	0.0788779	-0.341848	-0.343129	-0.438364	-0.165024	-0.547534	-0.36718	266.963	205.331	0.00435904	0.0652771	0.195258	0.00949037
241	A_52_P204348	68281	4930430F08Rik	RIKEN cDNA 4930430F08 gene	-0.682438	-0.413804	0.0146455	-0.302929	-0.73388	-0.423681	375.365	276.096	0.0356675	0.084927	0.434455	-0.352314	-0.202105	-0.0238294	0.743784	2.872	0.607508	342.293	364.111	0.366113	0.53712	0.924428	-0.126618	-0.466691	-0.810721	-0.0769241	-0.732643	-0.44272	482.39	351.928	0.0423803	0.134712	0.36667	-0.150799	-0.450715	-0.6264	-0.332476	-0.27874	-0.367826	959.632	743.939	0.0102901	0.0840161	0.209737	-0.45624
242	A_51_P176086	233079	Ffar2	free fatty acid receptor 2	0.483536	-1.22638	1.17096	-0.0992301	-0.777808	-0.0897842	310.444	268.189	0.843189	0.88373	0.740722	-0.454681	-0.209508	0.0162738	0.994173	3.10308	0.689867	196.521	233.443	0.349513	0.521763	0.780421	-0.668735	-1.29535	-1.27241	0.0493685	-1.28722	-0.894869	282.778	140.398	0.0277375	0.108858	0.03111	-0.488611	-0.313503	-0.293071	-0.657373	-0.733671	-0.497246	505.47	356.811	0.00494368	0.0675522	0.07072	-0.142873
243	A_52_P1171087				0.200116	-0.343324	0.534634	-1.06314	0.129893	-0.108365	472.312	462.661	0.716771	0.782682	0.961335	-0.235613	-0.349408	-0.373981	-0.0171018	1.86784	0.178348	522.864	446.749	0.697263	0.805165	0.90324	-0.463525	-0.66244	-1.1494	-0.603286	-2.43049	-1.06183	659.706	347.315	0.0423599	0.134679	0.0143478	-0.106834	0.0460915	-0.219665	0.0341222	-0.312199	-0.111697	1164.77	1083.87	0.18565	0.337328	0.93625	0.644534
244	A_52_P1147453	14263	Fmo5	flavin containing monooxygenase 5	0.131613	-0.496667	-0.690842	-0.501675	-0.0830955	-0.328133	3785.74	3093.29	0.0969864	0.172423	0.746265	0.331955	0.174616	0.596293	-0.224694	0.197636	0.215161	3026.64	3563.8	0.181235	0.354948	1.07485	0.0627818	-0.157488	0.0100974	-0.26103	-0.257753	-0.120678	4510.45	4188.24	0.147641	0.273667	1.03005	-0.113171	-0.0970411	-0.0108145	-0.430841	0.384551	-0.0534632	4336.31	4288.84	0.704149	0.802209	1.03803	-0.00791181
245	A_51_P284125				-0.0808493	-0.561328	-0.159807	-0.178677	-0.0704388	-0.21022	701.039	594.385	0.0802565	0.150252	0.973987	0.124997	0.18068	0.493085	0.458807	0.281414	0.307797	593.02	681.836	0.0136865	0.101075	1.0341	0.0488883	-0.446474	-0.340159	0.378242	-0.0841532	-0.0887312	675.151	617.974	0.577	0.685762	0.988279	0.125332	0.192591	-0.0359465	0.127047	-0.0483499	0.0721348	1650.21	1741.41	0.20921	0.363165	1.20773	0.0343609
246	A_51_P468558	224840	Treml4	triggering receptor expressed on myeloid cells-like 4	3.03351	2.89981	3.50589	3.15112	2.69058	3.05618	512.583	4410.33	2.3728e-05	0.00191698	0.000246914	0.851774	0.831296	1.45177	1.50748	3.13502	1.55547	367.883	977.1	0.020872	0.122126	0.0130562	0.145322	-0.454643	0.3479	0.414658	-0.297874	0.0310728	585.386	596.895	0.86724	0.909075	1.14855	0.252539	0.0501718	0.648621	1.71034	0.307652	0.593866	704.472	1124.53	0.11445	0.24989	0.220963	-0.790415
247	A_52_P417620	107975	Pacs1	phosphofurin acidic cluster sorting protein 1	0.274702	0.243622	0.147447	0.211567	0.272407	0.229949	5226.72	6151.93	0.000627223	0.00723099	1.17709	0.169344	0.247121	0.0631232	0.290895	0.262289	0.206554	4028.71	4661.35	0.00739086	0.0784542	1.13686	0.663153	0.488519	0.437014	0.667898	0.301898	0.511696	5707.09	8304.23	0.00183963	0.0341496	0.456273	0.469057	0.494284	0.347993	0.395493	0.576882	0.456742	10288.2	14132	0.000328616	0.0383318	0.226524	0.755927
248	A_52_P556337	353170	Txlng	taxilin gamma	1.11396	0.622503	1.23087	0.570582	-0.335862	0.64041	145.337	225.629	0.0815801	0.152085	0.492239	0.788974	0.976123	0.0854098	0.859521	1.81417	0.90484	104.99	186.914	0.0302472	0.143172	0.119828	0.65123	0.174053	-0.143044	1.49921	-0.242764	0.387737	177.55	218.779	0.290582	0.424824	0.723721	0.168576	-0.147051	-0.181547	0.506984	-0.32008	0.00537648	210.927	207.534	0.972783	0.983775	1.08977	-0.386351
249	A_52_P533930				0.279321	0.0827684	0.916317	-0.431351	-0.152276	0.138956	73.3729	80.5566	0.574494	0.660899	1.24828	0.282951	0.304856	-0.185189	1.02361	1.08912	0.50307	67.2916	90.0451	0.106563	0.266495	0.663353	-0.410363	0.299364	-1.33725	-0.00325248	-1.68379	-0.627059	100.114	60.9522	0.175701	0.305087	0.175758	-0.715777	-0.291104	-0.54061	1.00479	-0.621406	-0.232821	150.818	121.208	0.500974	0.642677	0.156676	0.0146821
250	A_52_P389324	320478	Sox2ot	SOX2 overlapping transcript (non-protein coding)	0.870559	0.809741	0.641481	-0.488706	-1.06633	0.153349	113.452	137.95	0.71776	0.783515	0.928006	-0.0247074	0.519289	0.997047	0.553553	3.94907	1.19885	93.4816	170.562	0.164928	0.336899	0.131251	-0.353043	0.184271	-0.614213	1.62287	-0.0388253	0.160213	104.645	101.43	0.702898	0.785313	0.990386	-0.362265	-0.22672	-0.283327	0.324081	-0.774954	-0.264637	323.774	269.803	0.206771	0.360454	0.314669	-0.34183
251	A_51_P498475	108802	Calr4	calreticulin 4	0.0651907	0.0900312	-0.0672016	-0.908922	-1.09217	-0.382614	236.099	201.559	0.208341	0.303468	0.560251	-0.115204	0.063653	-0.574549	-0.364442	1.58077	0.118046	227.302	230.422	0.772508	0.85957	0.971703	-0.240182	-0.0575357	-0.652367	0.287028	-1.02617	-0.337846	274.75	213.253	0.214776	0.347548	0.536091	0.00196641	0.306205	0.122526	-0.299176	-0.335618	-0.0408192	555.577	544.29	0.75679	0.841021	1.06816	-0.178364
252	A_51_P170565	330228	4933411G11Rik	RIKEN cDNA 4933411G11Rik gene	-8.51003e-05	-0.274015	-0.485488	-1.10393	-1.58642	-0.689987	103.678	60.8007	0.0753469	0.14371	0.170839	-0.0534513	0.39851	0.176309	0.815165	2.16283	0.699872	68.1512	101.117	0.149226	0.318846	0.547439	-0.266451	-1.75085	-2.30122	-0.243207	-2.33981	-1.38031	138.202	50.8242	0.0428607	0.13541	0.00389881	-0.716851	0.0584769	-0.213478	-0.0974018	-0.918341	-0.377519	138.732	104.816	0.114426	0.249876	0.185297	-0.433846
254	A_52_P630473	68837	Foxk2	forkhead box K2	0.134198	0.458437	0.627815	-0.0456959	0.0631001	0.247571	279.455	336.927	0.122874	0.205223	1.1641	-0.163401	-0.16135	-0.00584116	0.918345	1.01689	0.320929	245.871	261.322	0.293672	0.469346	1.08272	0.252716	-0.136388	-0.617048	0.0781347	-0.659255	-0.216368	345.39	294.49	0.302956	0.436961	0.827659	0.150682	-0.278409	-0.112805	-0.0376072	-0.584904	-0.172609	515.031	459.044	0.236623	0.392443	0.71686	-0.267407
255	A_51_P506128	22690	Zfp28	zinc finger protein 28	-0.116348	-0.19038	-0.52552	-0.689945	-0.987273	-0.501893	187.537	138.149	0.0355409	0.0847422	0.413254	0.385121	0.32342	-0.188654	0.0504671	4.63642	1.04136	124.915	211.395	0.313912	0.488313	0.286862	-0.152543	-0.0266749	-1.19596	-0.255774	-1.29855	-0.585899	219.566	143.615	0.0983338	0.213847	0.241722	0.0655461	-0.439307	0.0873947	0.490259	-0.603608	-0.079943	298.029	276.77	0.705635	0.803285	0.782993	0.372033
256	A_52_P63931				0.416801	-0.416332	0.586778	-0.211213	-0.514076	-0.0276083	145.951	151.415	0.908223	0.933375	1.10515	-0.303464	0.262544	-0.448534	0.492866	1.86195	0.373073	134.317	158.692	0.415168	0.581577	0.979428	0.27112	-0.209026	-0.144875	0.822507	-0.222519	0.103442	151.143	151.584	0.634826	0.732842	1.18623	0.551838	0.175403	0.0814421	0.615128	-0.313462	0.22207	229.944	262.788	0.259227	0.416427	0.785643	0.0616943
257	A_52_P284996	20679	Sox6	SRY-box containing gene 6	0.534117	-0.576933	0.994648	-0.768867	1.27768	0.292128	60.7771	68.6687	0.517663	0.609397	0.854988	0.506301	0.270306	-0.0666916	0.825344	3.40722	0.988496	64.0768	112.74	0.187427	0.361869	0.363964	0.383263	0.535032	-1.91358	0.544866	-0.843345	-0.258752	81.7409	62.5016	0.62475	0.724635	0.604545	-0.0182432	0.146763	0.375514	0.758474	-0.771198	0.0982619	97.4209	95.1914	0.717641	0.812142	0.961559	0.475003
258	A_51_P364225				-0.612644	-1.90103	-0.588811	-1.13458	1.29852	-0.587707	115.213	67.814	0.329173	0.430094	0.119109	-0.112301	0.346154	1.06349	-0.0195399	3.47786	0.951133	73.688	118.075	0.225986	0.402726	0.383368	0.0451721	-1.79019	-1.31107	-0.560085	-1.56126	-1.03549	142.643	60.9993	0.0382948	0.127904	0.026153	-0.0935159	0.0915404	-0.855211	0.0169479	-1.22067	-0.412183	162.522	120.546	0.192864	0.345135	0.156105	0.344002
259	A_52_P513842	51886	Fubp1	far upstream element (FUSE) binding protein 1	-0.162763	-0.246602	-0.0884909	-0.505279	0.205252	-0.159577	461.703	402.749	0.237574	0.335059	1.03113	-0.0421909	0.251671	-1.10034	0.298588	0.13244	-0.0919655	380.064	394.596	0.740644	0.836442	0.893395	0.104106	-0.0747248	-0.723507	-0.180803	-0.83881	-0.342748	566.259	451.245	0.138409	0.262999	0.617268	0.034105	-0.18266	-0.262822	-0.144857	-0.402975	-0.191842	979.156	861.136	0.0554862	0.167792	0.702142	0.105359
260	A_52_P607709				0.246946	-1.22523	-0.646676	-1.32181	-0.893197	-0.767994	119.418	69.7317	0.0521339	0.110483	0.116705	-0.589637	0.046009	-0.988217	-0.153493	0.212452	-0.294577	120.927	95.7068	0.250081	0.427115	0.515991	-0.14555	-1.19853	-2.41101	-1.33283	-2.65104	-1.54779	177.215	61.6056	0.0267638	0.106875	0.00126126	-0.144783	-0.597962	-0.79112	-0.482392	-1.14205	-0.631662	229.654	142.201	0.018672	0.102658	0.0245007	-0.00319567
261	A_52_P201992				0.125124	0.143196	-0.347393	-0.450252	0.808506	0.0558362	256.324	253.019	0.814384	0.86106	1.24195	-0.0310217	0.184773	-0.1671	0.333679	0.980866	0.260239	244.406	276.144	0.262313	0.439227	1.13756	0.405474	-0.412736	-1.09666	-0.336656	-1.19791	-0.527697	340.407	251.815	0.143708	0.269175	0.264655	0.294901	-0.0945673	-0.150458	0.0851536	-0.413061	-0.0556065	579.073	555.002	0.664061	0.772323	1.03406	0.207613
262	A_52_P652289				0.225202	8.4561e-05	-0.469691	-0.283351	3.0331	0.501069	90.4817	108.666	0.48017	0.57529	0.822434	0.610419	0.462578	-0.297004	-0.684025	0.305609	0.0795156	84.0379	83.9494	0.761919	0.85192	0.998088	0.0357799	-1.6687	-2.12823	0.213039	-2.17352	-1.14433	125.178	53.0985	0.0952666	0.210126	0.0164895	0.355876	0.465032	-0.640656	0.12859	-1.3553	-0.209292	149.192	98.2629	0.576678	0.704224	0.35549	-0.555667
263	A_52_P419999	19775	Xpr1	xenotropic and polytropic retrovirus receptor 1	0.58178	-0.134693	0.042454	0.255581	2.85527	0.720078	131.049	177.518	0.258492	0.357233	0.592891	0.328705	0.611281	-1.17006	-0.254708	1.257	0.154443	140.879	165.441	0.725407	0.825837	0.821229	0.59567	0.450553	-1.04934	-0.581613	-1.65257	-0.447459	189.48	148.382	0.358723	0.491029	0.335555	0.643242	0.0356069	-0.0155766	0.502775	-0.259093	0.181391	225.242	253.082	0.343282	0.500812	0.929022	0.244727
264	A_51_P517020				-0.368929	-0.427033	-0.788876	-0.620721	-0.187828	-0.478677	3199.03	2330.4	0.00995613	0.0364906	0.43948	-0.112214	0.0399278	-0.370539	-0.127556	-0.134537	-0.140984	2351.32	2218.29	0.0985067	0.255758	1.00382	-0.0251477	-0.101996	-0.226561	-0.045109	-0.239563	-0.127675	3635.77	3353.02	0.046795	0.141892	1.01356	0.0205139	-0.047545	-0.120763	-0.224191	-0.0557143	-0.0855398	4264.29	4034.55	0.106706	0.23988	1.07486	0.0770976
265	A_51_P157154	14814	Grin2d	glutamate receptor, ionotropic, NMDA2D (epsilon 4)	-1.65432	-1.60289	-2.819	-1.87445	-1.3897	-1.86807	6133.11	1770.99	0.00173261	0.0124199	6.17284e-05	-1.0604	-0.590398	-0.935047	-0.245363	-0.623831	-0.691007	3816.29	2267.37	0.00846827	0.0825477	0.064593	-0.868404	-0.984112	-0.973158	-0.895145	-1.19019	-0.982201	6814.88	3475.84	6.44619e-05	0.0127469	0.0149927	0.112831	-0.262152	-0.323514	0.12604	-0.251993	-0.119758	6727.17	6244	0.290715	0.448465	0.892779	0.0229937
266	A_52_P387458	380773	1810035L17Rik	RIKEN cDNA 1810035L17 gene	0.450693	0.117788	0.588606	0.0904842	0.352561	0.320026	214.881	272.649	0.0288737	0.0734551	1.03719	1.41033	0.472797	-0.199939	-0.559042	2.31135	0.687098	148.204	228.529	0.261991	0.438953	0.381558	0.489916	-1.1669	-1.63485	0.245511	-1.25783	-0.664831	233.99	135.062	0.197294	0.32887	0.133768	-0.374915	0.205608	-0.239387	0.0806304	-0.409986	-0.14761	313.188	281.411	0.299057	0.457239	0.709326	-0.312293
267	A_52_P271495				-0.489694	0.0739111	-0.413157	-0.203107	1.70118	0.133827	209.237	187.797	0.757288	0.815157	1.06055	0.0664446	-0.148337	2.14107	0.921091	1.14312	0.824678	182.877	221.643	0.114786	0.277385	0.283998	0.621558	0.77592	-0.474195	1.46824	0.563689	0.591042	183.704	236.614	0.130516	0.253702	0.335485	0.0833174	-0.154427	-0.471519	-0.339836	-0.570782	-0.290649	735.132	607.944	0.0674049	0.185712	0.380783	0.318002
268	A_52_P121530	74213	Rbm26	RNA binding motif protein 26	0.241555	0.757732	0.467979	-0.0602958	0.0115066	0.283695	192.986	237.343	0.132392	0.21671	1.07511	-0.272813	-0.0311288	-0.164041	0.291439	2.21917	0.408526	130.019	163.291	0.427042	0.592455	1.09409	0.984966	0.32928	-1.32463	0.326818	-0.343746	-0.00546343	219.393	201.688	0.99116	0.994128	0.945287	0.253065	-0.813006	-0.137718	0.119337	-0.887246	-0.293114	222.263	173.888	0.282181	0.439892	0.267819	-0.131735
269	A_52_P589268	226517	Smg7	Smg-7 homolog, nonsense mediated mRNA decay factor (C. elegans)	0.483917	0.301753	0.116573	-0.187938	1.41865	0.42659	158.316	198.897	0.191484	0.284401	0.824916	0.115315	0.177972	1.00246	0.200018	1.43872	0.586898	99.9346	139.832	0.0939392	0.249915	0.651809	0.77373	-0.0519217	-1.30904	0.171611	-0.880814	-0.259286	176.595	134.954	0.525422	0.642406	0.621075	-0.350419	-0.274872	-0.403008	0.0395514	-1.17407	-0.432563	277.496	186.605	0.096955	0.226915	0.124816	-0.137834
270	A_52_P679869	245578	Pcdh11x	protocadherin 11 X-linked	0.459059	-0.5568	2.07847	-0.805998	0.605337	0.356013	64.0448	80.8848	0.524383	0.615337	0.865715	0.271964	0.411319	0.142966	0.679018	1.66542	0.634138	67.6494	99.4617	0.0810581	0.231708	0.554676	2.55557	0.277194	-1.73393	0.110826	0.548125	0.351558	57.1898	75.2892	0.632032	0.73053	0.435873	0.679577	0.350416	-0.0185204	-0.0837335	-1.75139	-0.16473	103.615	79.2882	0.715052	0.810427	0.387992	0.66964
271	A_52_P1132019				0.29379	0.264246	0.0162634	-0.892704	0.537005	0.04372	97.4343	100.022	0.868946	0.903407	1.21289	0.24675	0.366751	0.907177	0.466963	3.48102	1.09373	59.9521	114.695	0.145918	0.314496	0.25225	0.802874	0.58076	-1.94971	-0.611473	-1.36774	-0.509058	113.187	72.9797	0.39543	0.525545	0.213011	0.077356	-0.00542903	0.0698503	1.13719	-1.06523	0.0427477	185.332	163.867	0.909409	0.945001	0.83286	-0.385412
272	A_52_P480360	110074	Dut	deoxyuridine triphosphatase	0.950511	0.895719	0.798714	0.467085	0.962337	0.814873	2107.34	3704.93	0.000884001	0.00867416	0.297264	0.186184	0.0777822	0.0873731	0.272409	0.5146	0.22767	1634.05	1895.41	0.0468154	0.175536	1.16761	0.334636	0.134981	0.0797184	0.0293424	0.12267	0.14027	2234.5	2462.03	0.0543025	0.153472	1.17496	-0.0363069	-0.0992408	0.352196	-0.0287216	-0.0696025	0.0236649	2302.72	2331.93	0.790035	0.863638	1.21951	-0.0909225
273	A_52_P89767	18857	Pmp2	peripheral myelin protein 2	-0.402992	0.296571	-0.816725	-0.743681	0.983496	-0.136666	83.0452	68.4002	0.709892	0.776969	0.757483	-0.972963	0.10267	-0.659982	0.0365702	0.400019	-0.218737	104.605	83.6382	0.441839	0.604859	0.584139	2.42975	0.165022	-2.37238	-1.27901	-1.53606	-0.518537	124.799	79.6255	0.571415	0.68121	0.0651238	-0.384741	-0.296339	0.619999	0.454585	-1.3917	-0.199638	141.905	102.517	0.607423	0.729371	0.265143	-0.535113
274	A_52_P370353	69077	Psmd11	proteasome (prosome, macropain) 26S subunit, non-ATPase, 11	0.204599	0.164424	0.0215187	0.0931535	0.209807	0.1387	33413.6	36772.8	0.0182484	0.0542942	1.27923	-0.0845958	0.119122	0.0744953	0.0388131	0.00992047	0.0315509	27789.4	28423.7	0.409828	0.576879	1.19587	-0.141722	-0.266535	-0.254665	-0.283051	-0.196782	-0.228551	35714	30466.7	0.000934122	0.0268445	0.740644	-0.149248	-0.236508	-0.323253	-0.289285	-0.179428	-0.235544	38802	33087.6	0.00194045	0.0520201	0.554233	0.146254
275	A_52_P537663	209456	Trp53bp2	transformation related protein 53 binding protein 2	-0.047944	-0.396173	-0.798661	-0.822736	-0.220022	-0.457107	1902.8	1423.39	0.0416901	0.094561	0.502909	0.115962	-0.0553771	0.058106	-0.430139	-0.214537	-0.105197	1440.79	1379.48	0.347175	0.519431	1.05213	-0.169163	-0.291582	-0.618285	-0.387029	-0.497982	-0.392808	2091.11	1596.62	0.00734385	0.0603883	0.41555	0.281669	0.231115	-0.0399282	0.221655	0.538029	0.246508	2006.92	2431.18	0.0551085	0.167198	0.730638	0.586022
276	A_51_P315344	210503	Zfp677	zinc finger protein 677	1.51049	0.278807	0.875212	1.09418	-0.128734	0.725991	114.012	192.686	0.0677308	0.133191	0.455352	0.546729	0.568108	0.394644	-0.459091	2.36465	0.683008	91.6132	148.039	0.212173	0.38829	0.404095	0.859386	0.926413	-1.6219	0.244575	0.610593	0.203814	135.153	126.077	0.68723	0.77349	0.485855	0.353499	0.219735	-0.254102	1.39642	-0.945569	0.153997	134.066	131.208	0.708925	0.805881	0.784039	0.364058
277	A_52_P533280	19118	Prm1	protamine 1	-0.073832	-1.06414	-1.00277	-0.909099	-0.732514	-0.756471	606.509	389.249	0.0135074	0.0444178	0.145162	-0.310359	0.110726	-0.749623	-1.60993	-0.222746	-0.556386	662.829	457.643	0.134357	0.300382	0.186124	0.29386	-0.29472	-1.31248	-0.124888	-0.635287	-0.414704	580.834	467.8	0.198876	0.330764	0.435941	-0.132694	0.384963	0.0407074	0.78685	-0.478821	0.120201	1037.64	1153.38	0.609759	0.731077	1.03317	0.647943
278	A_51_P109131				-0.154269	0.337018	0.120368	-0.364185	-1.12256	-0.236726	219.591	197.036	0.399901	0.499558	0.778842	-0.534118	-0.0592282	-0.965156	-0.40469	1.35339	-0.12196	240.298	208.775	0.772076	0.859412	0.473356	1.2666	-0.235978	-0.595645	-0.275635	-0.0248234	0.0269044	229.302	227.897	0.936536	0.957519	0.934257	0.0673707	-0.035369	-0.492544	0.0854384	-0.33708	-0.142437	484.735	437.196	0.285807	0.443563	0.824837	-0.517318
279	A_52_P199058	20218	Khdrbs1	KH domain containing, RNA binding, signal transduction associated 1	0.775999	1.00387	0.547366	0.249707	1.28569	0.772528	460.296	748.862	0.0125715	0.0423359	0.334916	0.200445	0.114905	0.204429	0.158508	0.569382	0.249534	373.573	439.473	0.0376693	0.159179	1.13934	0.389746	0.0799612	-0.347198	-0.216225	-0.191675	-0.0570784	559.458	528.784	0.687175	0.773449	1.10812	0.0316136	0.100455	0.0397974	0.191255	-0.275339	0.0175564	513.853	514.15	0.834641	0.894827	1.21935	0.222159
280	A_51_P436928	76846	Rps9	ribosomal protein S9	0.436148	0.557476	0.449503	0.509541	0.415206	0.473575	14030.5	19533.2	5.47224e-05	0.00245665	0.78404	0.393323	0.421715	0.271574	0.548954	0.343309	0.395775	11492.3	15151	0.00100078	0.0433805	0.76966	0.455885	0.203585	0.294414	0.268891	0.290234	0.302602	15308.9	18905.3	0.00189807	0.0344943	0.888204	-0.00544197	-0.100882	0.0471781	0.175873	0.0262322	0.028592	17448.1	17787.3	0.557538	0.688791	1.24045	0.0800883
281	A_52_P3805	57776	Ttyh1	tweety homolog 1 (Drosophila)	-0.185539	0.683673	2.43477	-0.481335	0.491837	0.588681	58.0094	82.5598	0.3113	0.411729	0.769728	1.12231	0.201085	1.75311	-2.74725	3.60732	0.787315	295.288	142.638	0.493889	0.648451	0.119512	2.56012	0.543645	-1.40694	-0.825358	0.187439	0.211782	62.4957	74.9247	0.772594	0.839598	0.538444	0.239406	0.68283	0.559464	1.94215	-1.00031	0.484707	67.6996	86.7018	0.361583	0.518441	0.137888	1.95822
282	A_52_P639860				-0.253066	-0.140857	-0.199422	-0.544457	-0.372565	-0.302073	245.333	200.469	0.0135016	0.0444094	0.777869	-0.361465	-0.0259139	0.14795	-0.455848	1.00612	0.0621682	173.349	164.888	0.820988	0.89128	1.03179	0.309244	-0.787531	-1.2788	-0.328846	0.166902	-0.383806	237.929	175.523	0.26415	0.398152	0.440344	-0.293504	-0.165101	-0.23255	0.151992	-0.751768	-0.258186	355.498	281.957	0.150136	0.294847	0.396682	0.340145
283	A_52_P384479	238205	Lrfn5	leucine rich repeat and fibronectin type III domain containing 5	-0.71977	-0.133532	-0.902533	-0.90365	-1.03115	-0.738127	102.2	60.592	0.00969934	0.0358883	0.118073	0.333922	0.0230294	-0.129742	0.0156069	0.133794	0.075322	87.7281	91.741	0.383802	0.553529	1.20339	0.156494	-0.225021	-2.29924	-1.89833	-1.2009	-1.0934	130.598	57.9585	0.0808434	0.191463	0.0217055	-0.120694	-0.240818	-0.180015	0.488751	-0.604604	-0.131476	104.612	88.7791	0.497538	0.63985	0.651444	1.53985
284	A_52_P520909				-0.410303	-0.914503	-0.462753	-0.639123	-0.473328	-0.580002	540.597	360.284	0.00325264	0.0180068	0.293859	-0.11605	-0.418647	-0.154639	-0.148794	-0.184176	-0.204461	410.45	344.504	0.0200875	0.120057	0.785935	0.12671	-0.188296	-0.571301	-0.676339	-0.27679	-0.317203	524.898	429.963	0.0908805	0.204514	0.608302	-0.263146	-0.0142878	-0.288227	-0.116637	-0.366058	-0.209671	755.888	650.73	0.0296163	0.123839	0.598254	-0.684579
285	A_51_P231453				-0.109897	0.0898523	0.125845	0.428598	-0.52965	0.000949628	101.403	97.162	0.995356	0.996724	1.20137	0.336144	0.823487	0.340938	0.283596	-0.0466686	0.347499	77.6907	105.067	0.066621	0.20952	0.612079	0.838642	0.388113	-1.94066	0.197451	0.790698	0.0548492	99.8343	93.34	0.919813	0.945895	0.682464	0.320155	0.652661	-0.23621	0.215717	-0.613459	0.0677727	151.33	152.267	0.774447	0.852861	0.956385	0.600289
286	A_52_P10793	19242	Ptn	pleiotrophin	0.192446	-0.387363	-0.830329	-1.52441	-0.891893	-0.688309	260.2	176.102	0.073077	0.140562	0.16251	-0.416707	0.361128	-0.534029	0.364081	0.929051	0.140705	175.002	197.198	0.633194	0.757294	1.10121	0.672375	-0.357705	-1.45862	-0.470423	-0.681095	-0.459094	235.736	163.036	0.250458	0.384194	0.287366	-0.101654	-0.0240682	-0.0955913	-0.26589	-0.438804	-0.185202	351.372	309.433	0.0683277	0.187187	0.712889	0.0451902
287	A_52_P595225	65114	Vps35	vacuolar protein sorting 35	0.421224	0.32422	0.160668	0.315493	0.131861	0.270693	1433.58	1755.9	0.00750983	0.0303212	1.09835	0.05766	0.149663	0.0765803	-0.00316092	0.373349	0.130818	1061.05	1161.88	0.115615	0.278352	1.21061	0.103951	0.0634917	-0.14995	0.114011	0.22836	0.0719725	1537.48	1610.1	0.309588	0.443294	1.23793	0.0107315	-0.117096	0.30803	0.227247	0.114083	0.108599	1328.46	1437.33	0.224389	0.379675	1.15505	-0.34493
288	A_51_P204196	71210	4933434C23Rik	RIKEN cDNA 4933434C23 gene	0.137494	0.195043	-0.319091	-1.14541	-0.632559	-0.352904	298.002	260.098	0.230507	0.327462	0.615226	0.133099	0.397109	-0.111505	-0.641729	0.561784	0.0677519	252.912	282.31	0.765045	0.854334	1.14388	0.715107	0.993784	-1.05187	0.348511	0.00231181	0.201569	252.203	290.059	0.599592	0.704087	0.665215	0.10146	0.234487	-0.207078	0.374027	-0.169278	0.0667237	496.63	495.12	0.586358	0.712025	1.18101	-0.153051
289	A_51_P453736	328563	Apol11b	apolipoprotein L 11b	0.297071	-0.34299	0.444753	1.72856	-0.354363	0.354607	343.624	408.346	0.403377	0.50281	0.989037	0.373319	-0.0470508	-0.199474	1.37122	1.5191	0.603422	203.729	283.818	0.166196	0.338208	0.598725	0.111005	-0.150827	-1.50605	-0.54633	-0.364103	-0.491262	287.457	206.866	0.150448	0.276855	0.348356	-0.0977762	0.187453	-0.0597777	0.0635965	-0.282916	-0.0378841	415.862	395.515	0.655891	0.766255	1.12042	0.308211
290	A_51_P231958	68014	Zwilch	Zwilch, kinetochore associated, homolog (Drosophila)	1.85722	1.36416	1.2657	1.48701	0.480776	1.29097	320.748	809.654	0.00465516	0.0223661	0.0865918	1.08528	0.546939	0.63484	0.349369	1.16618	0.756521	218.052	373.705	0.00888864	0.0841371	0.256416	0.582922	-0.449755	-0.824667	0.240669	-0.0544374	-0.101054	305.927	272.989	0.704776	0.786861	0.905665	0.140358	-0.183489	0.179833	-0.373956	-0.442044	-0.135859	388.688	358.247	0.349078	0.506474	0.82409	0.111967
291	A_51_P221263	74008	Arsg	arylsulfatase G	0.0611506	-0.118964	-0.262972	0.128429	-0.0515134	-0.0487739	1062.31	1034.83	0.515772	0.607704	1.22901	0.346889	0.15158	0.58443	0.699894	0.155547	0.387668	930.399	1202.06	0.0251259	0.13204	0.868571	0.217265	0.23922	0.0254431	0.158182	0.16295	0.160612	1228.72	1371.58	0.0124622	0.0755044	1.16058	0.268488	0.0344191	0.166879	-0.00746863	-0.0388823	0.084687	1322.86	1411.29	0.216699	0.3714	1.18236	0.205238
292	A_52_P469277				-0.111638	-0.187924	-1.46102	-0.228984	-0.796803	-0.557275	276.453	200.239	0.0954677	0.170585	0.327428	0.0966519	0.392372	-0.110278	0.43581	-0.183439	0.126223	245.351	278.716	0.373669	0.543826	1.1469	0.192392	-0.274942	-1.54623	0.246273	-0.586395	-0.39378	305.952	232.484	0.294194	0.42855	0.465662	-0.121184	0.0650411	0.06713	-0.160039	-0.459482	-0.121707	447.645	409.396	0.275648	0.433204	0.897844	0.0984531
293	A_52_P299846	59009	Sh3rf1	SH3 domain containing ring finger 1	0.455934	0.648047	0.689629	0.401014	-0.456888	0.347547	253.54	334.004	0.170816	0.2611	0.912705	0.0653063	0.410091	-0.721408	-0.545545	1.69653	0.180994	198.187	242.061	0.695069	0.803547	0.97293	0.0956524	0.323915	-0.918456	0.827421	0.726422	0.210991	246.154	259.142	0.53591	0.65187	0.932675	0.135799	0.752712	0.10937	0.0720619	-0.0585261	0.202283	318.072	349.225	0.226417	0.381737	0.911874	-0.0647415
294	A_51_P373122				-0.350852	-0.852875	-0.768015	-0.834234	-1.52907	-0.867009	150.019	84.3359	0.0101805	0.036993	0.0703086	-0.0675259	0.252952	0.839114	0.852137	0.214777	0.418291	68.4012	90.9361	0.0842405	0.236187	0.779373	0.367649	-1.00955	-2.3757	-0.0107797	0.185131	-0.568651	127.855	72.8295	0.327873	0.461315	0.250246	-0.204874	-0.486306	-0.445843	-0.255218	-0.922549	-0.462958	173.043	121.414	0.0218185	0.108248	0.0921047	-0.120721
295	A_51_P446036	243272	Sbno1	sno, strawberry notch homolog 1 (Drosophila)	0.238757	0.177986	0.362347	0.0114955	-0.0269736	0.152722	1308.44	1478.26	0.101764	0.178631	1.26988	-0.28177	-0.0071933	-0.188841	-0.14972	-0.0172315	-0.128951	1001.85	915.752	0.0692284	0.213897	1.00019	0.261959	-0.0192332	-0.599513	-0.129983	-0.220481	-0.14145	1466.02	1332.23	0.370756	0.502678	0.985423	-0.177434	-0.110151	0.378178	-0.0403114	-0.0577824	-0.00150024	1254.08	1248.96	0.98911	0.993632	1.15942	-0.063522
296	A_51_P388696	17993	Ndufs4	NADH dehydrogenase (ubiquinone) Fe-S protein 4	0.141001	0.0519322	-0.180341	-0.15486	-0.042242	-0.0369019	29381.8	29019	0.577204	0.663263	1.25031	0.15437	0.106666	0.0943869	0.119712	0.0585536	0.106738	25084.8	27087.1	0.00239315	0.0544536	1.2106	0.300192	-0.0166092	-0.00286839	-0.0467745	0.0189409	0.0505762	34239.7	35661.4	0.469277	0.59282	1.23497	0.0287851	-0.190886	-0.0164134	-0.090612	0.13513	-0.0267992	34225.1	33791.1	0.650858	0.762412	1.19482	-0.0367579
297	A_51_P231125	257902	Olfr704	olfactory receptor 704	0.0560832	0.0922636	-0.222583	-0.705537	-0.277992	-0.211553	351.132	330.755	0.214654	0.310387	0.976037	0.0390363	0.241599	-0.284009	0.119633	0.905538	0.204359	279.225	324.683	0.355014	0.526774	1.1603	0.033714	0.0772516	-0.981452	0.199299	0.307717	-0.0726943	397.057	367.88	0.770083	0.837966	1.08473	0.156758	0.888424	0.193595	0.123429	-0.0357188	0.265298	728.107	810.341	0.173803	0.323779	0.743295	0.404134
298	A_52_P165803	329716	BC107364	cDNA sequence BC107364	-0.0173346	-0.396273	-0.924963	-0.37787	-1.5182	-0.646929	211.282	140.938	0.0688075	0.134702	0.221361	0.441299	0.515958	0.729041	-0.40856	0.533873	0.362322	115.807	142.763	0.142221	0.310232	0.665239	0.33547	0.0569735	-1.52306	-0.519261	-0.124109	-0.354797	200.837	161.625	0.334072	0.467125	0.57245	0.0309568	0.317648	0.309492	0.298106	-0.180042	0.155232	265.254	284.279	0.194117	0.346527	1.03378	0.413994
299	A_51_P502892	18029	Nfic	nuclear factor I/C	0.00246807	-0.230079	-0.75446	-0.520778	-0.303314	-0.361232	3266.8	2642.36	0.0488194	0.105516	0.69956	0.293328	0.0667675	0.552878	0.170187	-0.0602071	0.204591	2683.48	3156.24	0.122643	0.28718	1.1353	0.207368	0.0124257	-0.168035	-0.0613114	-0.160005	-0.0339116	3754.5	3694.76	0.647512	0.742573	1.17444	-0.030143	-0.115245	-0.166529	0.0611117	-0.296262	-0.109414	3573.4	3320.26	0.145509	0.289319	0.962255	-0.0773134
300	A_51_P130905	14531	Gcm1	glial cells missing homolog 1 (Drosophila)	-0.0098532	-1.32016	-0.997063	-1.00309	-2.05911	-1.07785	172.875	80.9694	0.0309083	0.0770038	0.0239633	-0.758855	0.275188	-0.197002	0.339928	0.504466	0.0327451	87.3686	84.4702	0.89398	0.936514	1.04013	-0.981347	-1.28821	-2.79569	-1.92403	-0.658314	-1.52952	187.806	64.6101	0.0157556	0.0836443	0.000581395	-0.455423	-0.337646	-0.350624	-0.796938	-1.49406	-0.686938	239.487	137.461	0.0343121	0.131967	0.0176045	-0.690358
301	A_51_P120990	238871	Pde4d	phosphodiesterase 4D, cAMP specific	-0.132044	-0.49376	-0.79322	-0.911196	-1.16647	-0.699339	326.333	212.214	0.0173092	0.0524772	0.175827	-0.172868	0.409799	0.768831	-0.344012	1.22724	0.377798	184.123	229.29	0.264662	0.441291	0.810307	-0.312811	-0.144725	-1.2197	-0.861155	-0.566705	-0.621018	327.737	205.239	0.0320419	0.116819	0.160319	-0.106758	-0.343184	-0.106838	0.346286	-0.973906	-0.23688	371.589	311.489	0.33301	0.490793	0.398121	-0.439554
302	A_51_P349262	17827	Mtx1	metaxin 1	-0.0856902	-0.178815	-0.0801787	-0.0873357	-0.143564	-0.115117	16153.8	14939	0.00427165	0.0212411	1.14549	0.000501233	-0.197984	-0.0815926	0.0807878	-0.154725	-0.0706026	13479.5	12755.1	0.236016	0.412526	1.08593	0.0963453	-0.00754904	-0.135867	-0.15936	-0.0644344	-0.054173	17867.7	17282.3	0.305952	0.439953	1.15419	0.0421367	0.0670314	-0.215059	-0.0480462	-0.0120516	-0.0331977	22818.1	22391.5	0.54079	0.675394	1.18711	0.182116
303	A_51_P284526	80978	Mrgprh	MAS-related GPR, member H	-0.216321	-0.450304	-0.449428	-0.501641	-0.823543	-0.488247	576.413	425.614	0.00744666	0.0301629	0.429733	0.243036	0.230914	-0.173589	0.420248	0.264171	0.196956	449.02	515.47	0.117129	0.280339	1.13539	0.11587	0.111347	-0.921424	-0.060604	0.0149817	-0.147966	614.73	557.554	0.492482	0.613512	1.0101	0.0755584	0.274169	0.14111	-0.0708681	-0.0375184	0.0764901	873.668	924.662	0.287817	0.445651	1.19849	-0.0329017
304	A_51_P281134				-0.0156498	-0.368011	-0.5159	-0.689086	-1.27351	-0.572431	334.285	228.44	0.0506018	0.108225	0.308871	-1.0054	-0.502052	-0.155415	-0.251699	0.385706	-0.305773	229.238	179.663	0.249696	0.426773	0.36728	-0.0703886	-0.362758	-1.01721	-1.09243	-0.377555	-0.584067	375.364	247.195	0.0432771	0.136187	0.206595	-0.260818	-0.153189	-0.577204	-0.679152	-0.511088	-0.43629	394.607	291.365	0.0115599	0.0871367	0.128181	0.0201261
305	A_51_P365612	53970	Rfx5	regulatory factor X, 5 (influences HLA class II expression)	-0.296194	-0.295583	-0.437851	0.202758	-1.78634	-0.522643	195.691	133.308	0.193082	0.286191	0.292869	-0.0678578	-0.00680315	-0.106084	-0.26801	1.37481	0.185211	139.857	144.77	0.571771	0.709944	1.15419	0.120997	-0.154874	-1.49922	-0.960063	-0.916272	-0.681887	258.851	160.542	0.0808611	0.191461	0.164627	-0.0527338	0.0517856	-0.410443	0.170082	-0.549639	-0.15819	320.799	283.08	0.315039	0.472679	0.722939	0.161444
306	A_52_P674489	11946	Atp5a1	ATP synthase, H+ transporting, mitochondrial F1 complex, alpha subunit 1	-0.01358	-0.00212643	-0.107481	-0.0674691	-0.0951094	-0.0571532	148124	143099	0.0542796	0.113787	1.22717	-0.290967	-0.178398	-0.326454	-0.126384	0.262882	-0.131864	134223	121086	0.278897	0.45514	0.899533	0.0528479	0.0737162	-0.442148	-0.775708	-0.96049	-0.410357	168373	134569	0.122985	0.244428	0.492446	0.101576	-0.11104	0.207321	-0.17348	0.156221	0.0361197	164356	169508	0.655652	0.766019	1.22488	-0.341768
307	A_51_P222283	56690	Mlycd	malonyl-CoA decarboxylase	-0.383386	-0.303336	-0.626822	-0.337627	-0.270048	-0.384243	30771.3	23580	0.00377191	0.0196478	0.610437	-0.200528	0.0783872	-0.160707	-0.122125	-0.179206	-0.116836	26919.4	25049.9	0.0816364	0.232481	1.05024	0.108914	0.0690503	-0.130367	0.0660588	0.00640299	0.0240118	36842.6	37550.1	0.595405	0.700856	1.22583	0.0711725	0.0229116	0.220581	0.0545255	-0.000221275	0.0737938	33592.6	35343.3	0.129676	0.269165	1.21666	-0.143923
308	A_51_P187226				-0.167894	-0.255062	-0.392093	-0.453481	-0.651465	-0.383999	1081.53	857.258	0.0100538	0.0366932	0.628223	-0.212939	0.0916907	0.0967104	-0.247878	0.0235297	-0.0497772	773.459	768.674	0.543322	0.688075	1.11916	0.0518298	-0.547702	-0.791399	-0.343033	-0.526882	-0.431437	856.549	659.383	0.0370596	0.125864	0.385907	0.0672021	0.114875	0.0278529	0.0216791	0.0283854	0.051999	2011.76	2086.79	0.0422862	0.145821	1.23756	0.015134
309	A_52_P1180506	100039284	Gm2137	predicted gene 2137	-0.342076	-0.956425	-0.961413	0.353274	-1.9983	-0.780989	108.593	58.4773	0.115086	0.195566	0.0795067	-0.377888	0.615346	0.754367	0.812438	0.011174	0.363087	77.7	96.6064	0.195233	0.370397	0.651323	-0.224086	-0.51024	-3.30265	0.440727	-0.70556	-0.860363	117.207	51.5287	0.250403	0.384152	0.06635	0.046937	-0.199738	-0.43479	-1.33026	-1.49752	-0.683075	128.861	75.4356	0.0916225	0.219482	0.027934	-1.28577
310	A_52_P399162	100379607	Gm10997	predicted gene 10997	0.718572	2.9221	-0.384013	2.86312	-1.15808	0.992341	62.543	99.6483	0.298871	0.398937	0.237739	0.722856	0.797535	0.515783	0.480482	0.801061	0.663544	61.0053	95.7217	0.000663417	0.0391322	0.267123	1.07491	0.941876	-2.42629	3.18731	3.9565	1.34686	66.6867	113.082	0.292622	0.426799	0.0586585	0.466479	0.367515	0.791287	-0.323793	-0.641279	0.132042	73.8002	79.2707	0.644832	0.757812	0.672469	0.484616
311	A_51_P226453	329910	Acot11	acyl-CoA thioesterase 11	-0.837033	-0.798213	-0.545375	-0.692253	-1.18081	-0.810736	604.914	345.549	0.00153565	0.0116155	0.0791863	-0.400658	-0.40357	-0.166526	-0.389121	-0.275919	-0.327159	491.827	390.603	0.00216384	0.0529498	0.532749	-0.27743	-0.045111	-1.13217	-0.457452	-0.470227	-0.476479	691.608	485.837	0.0580328	0.158805	0.316922	-0.326859	-1.07371	-0.498038	-0.0928958	-0.681598	-0.534621	789.951	559.438	0.0320927	0.128106	0.0439888	-0.814594
312	A_52_P27918	237877	Atad5	ATPase family, AAA domain containing 5	-0.423597	-0.356457	-0.0254105	0.194081	-1.0412	-0.330517	436.316	336.172	0.190673	0.28352	0.574907	-0.514719	-0.246658	-0.475059	-0.552173	0.394344	-0.278853	389.537	315.763	0.188966	0.363287	0.508173	-0.213559	-0.413005	-1.16249	-0.26319	-0.905949	-0.591639	453.812	305.203	0.0345057	0.121462	0.192706	-0.0232888	-0.235996	-0.48506	-0.224614	-0.209586	-0.235709	1104.52	944.864	0.0326179	0.129024	0.559587	-0.710154
313	A_52_P940306	403347	F830014O18Rik	RIKEN cDNA F830014O18 gene	-1.33075	-1.06007	-1.04441	0.91292	-1.88176	-0.880815	186.086	84.5308	0.136553	0.221408	0.0194544	-0.346891	-0.385382	-0.272691	-0.895336	0.777425	-0.224575	192.565	148.579	0.457604	0.618066	0.452108	-0.128554	-0.127592	-1.3933	1.74147	-0.376733	-0.056941	203.499	159.703	0.916014	0.94346	0.590024	-0.215876	0.252999	-0.816878	-0.408263	-0.608259	-0.359255	449.873	352.238	0.121033	0.258062	0.190241	-0.439817
314	A_51_P472608	93840	Vangl2	vang-like 2 (van gogh, Drosophila)	-0.222961	-0.539093	-0.109317	0.630073	-1.29405	-0.30707	125.969	89.9097	0.381676	0.481908	0.539079	-0.713302	0.361173	0.622469	0.00687688	1.28585	0.312614	88.8067	103.478	0.398103	0.566248	0.889494	0.42819	-1.92325	-1.63366	0.722971	-1.15915	-0.712981	179.775	99.3695	0.258883	0.392981	0.0892119	0.0425392	-0.528515	-0.447783	-0.643347	-0.588831	-0.433187	247.365	181.177	0.0245682	0.113889	0.127475	-0.763453
315	A_52_P672453	70767	Prpf3	PRP3 pre-mRNA processing factor 3 homolog (yeast)	0.371499	0.190695	0.187456	0.182673	-0.310665	0.124332	1064.86	1187.97	0.339026	0.439881	1.26183	0.27969	0.271498	-0.0303425	0.218152	0.296507	0.207101	857.206	995.964	0.0271184	0.136798	1.11262	0.0143721	-0.0979906	-0.403736	0.100207	-0.0820463	-0.0938389	1021.87	954.781	0.332858	0.466149	1.06951	0.146156	0.071606	0.0467296	-0.00293134	0.0651822	0.0653484	1314.56	1377.82	0.0531255	0.164034	1.2186	0.236176
316	A_51_P133456	258816	Olfr466	olfactory receptor 466	-0.410177	-0.69637	-0.816592	-0.692806	-1.96546	-0.916282	138.935	71.9021	0.0278485	0.0717705	0.0499088	-1.23939	0.338133	-0.55537	-0.478547	3.58337	0.329639	108.766	105.018	0.718724	0.820839	0.425965	-0.283998	-1.05628	-3.0341	0.428758	-1.52634	-1.09439	134.63	54.5435	0.136048	0.260312	0.0183026	-0.486963	-0.68925	-0.582541	-0.519686	-1.32118	-0.719924	179.076	104.918	0.00947933	0.0820594	0.00959402	-0.94871
317	A_52_P613953	74098	0610037L13Rik	RIKEN cDNA 0610037L13 gene	-0.0256568	-0.198625	-0.244396	-0.210577	-0.1485	-0.165551	2358.88	2113.48	0.0123302	0.0418321	1.0833	0.0728416	-0.0742414	-0.0736287	0.00528226	0.204203	0.0268914	1907.74	1933.33	0.633319	0.757335	1.17708	0.158715	-0.04067	-0.206764	-0.122414	-0.0873326	-0.0596933	2586.31	2488.31	0.384188	0.515053	1.14205	-0.142725	-0.170124	0.0184092	-0.135526	0.0798547	-0.0700222	2499.49	2387.55	0.233209	0.389003	1.09104	-0.321314
318	A_52_P491569	74211	1700017B05Rik	RIKEN cDNA 1700017B05 gene	0.273085	0.569845	0.619291	1.28397	0.235805	0.596399	587.88	870.524	0.0336367	0.0815649	0.647881	0.259339	0.687085	1.15155	0.279647	1.34705	0.744935	543.353	904.317	0.0283971	0.139239	0.270331	-0.0955134	-0.221316	-0.683216	0.477568	0.0777423	-0.0889469	702.531	645.982	0.664184	0.755372	0.961768	0.0692308	-0.300011	-0.1623	0.0988695	-0.282116	-0.115265	740.119	685.853	0.246194	0.403229	0.920721	-0.631021
319	A_52_P484000				0.587929	0.490842	0.681571	0.608818	0.293193	0.532471	3843.86	5592.5	0.00137317	0.0109511	0.681446	0.111317	0.133461	-0.0671739	0.319938	0.578103	0.215129	2979.07	3422.42	0.121217	0.285435	1.17364	0.645683	0.346704	0.00770708	0.362064	0.204532	0.313338	4557.48	5749.75	0.0401711	0.131092	0.812255	-0.0100224	0.182273	0.318773	0.296437	0.172626	0.192017	4275.13	4858.79	0.0302808	0.124957	0.972996	0.131802
320	A_51_P360963	103537	Mbtd1	mbt domain containing 1	0.294249	0.00279673	0.0625376	0.106912	-0.257588	0.0417814	1476.37	1554.38	0.665308	0.739773	1.28099	-0.193134	0.0124079	-0.045206	-0.249401	0.351286	-0.0248093	1220.36	1193.13	0.82558	0.893998	1.10976	0.341447	-0.203871	-0.223146	0.557208	-0.107345	0.0728585	1705.3	1809.87	0.669981	0.759926	1.19187	-0.0211486	-0.200676	-0.121503	0.0292713	-0.165477	-0.0959066	1701.7	1586.51	0.0918197	0.219726	1.02267	0.581765
321	A_52_P149250	26965	Cul1	cullin 1	0.00877335	-0.249396	-0.365274	-0.0712563	-0.457887	-0.227008	800.044	696.091	0.0602598	0.122598	0.956245	-0.380798	-0.272336	-0.405895	-0.181778	-0.047925	-0.257746	604.928	503.999	0.0174651	0.112723	0.671029	-0.0979465	-0.286338	-0.799975	-0.0229399	-0.433092	-0.328058	884.966	696.472	0.0764651	0.185483	0.57132	-0.157028	-0.53491	-0.0394268	0.318052	-0.0852245	-0.0997074	677.753	631.906	0.504703	0.645805	0.847129	0.185728
322	A_52_P67637	235293	Sc5d	sterol-C5-desaturase (fungal ERG3, delta-5-desaturase) homolog (S. cerevisae)	-1.17914	-1.66305	-1.5074	-1.82717	-1.33202	-1.50176	3902.57	1410.73	0.000200406	0.00403788	0.000729483	-0.0100566	-1.02927	-0.0549201	-0.216388	-0.133501	-0.288828	3496.39	2895.23	0.200108	0.375715	0.421627	-0.359911	-0.399313	-0.326756	-0.590422	-0.470241	-0.429329	4405.43	3286.35	0.000780181	0.0253901	0.312773	-0.607282	-0.624109	-0.635548	-0.574703	-0.803773	-0.649083	4099.34	2612.16	8.4633e-05	0.033793	0.0174634	-0.928451
323	A_51_P395736	66661	Srp72	signal recognition particle 72	0.206793	-0.0279276	-0.313181	0.0453728	-0.110897	-0.039968	4049.31	4014.95	0.666907	0.741115	1.23976	0.141522	-0.03635	0.289376	-0.0356849	0.013493	0.0744711	3389.38	3587.2	0.300872	0.476235	1.20283	0.0988673	0.00766096	-0.0164836	0.00270337	0.00740896	0.0200314	4374.03	4439.1	0.377621	0.509126	1.22528	0.0520967	-0.334045	-0.184466	0.119222	-0.0604411	-0.0815269	4398.87	4202.46	0.373969	0.529853	1.03353	-0.0602002
324	A_52_P601980	75605	Kdm5b	lysine (K)-specific demethylase 5B	-0.20484	-0.205311	-0.287454	0.159448	-1.05283	-0.318198	720.993	598.463	0.185248	0.277481	0.673961	-0.293447	0.122667	-0.149812	-0.0407405	0.739443	0.075622	698.791	718.323	0.694661	0.803188	1.15328	0.0355921	-0.523886	-0.933458	-0.00546017	-0.579313	-0.401305	754.016	573.079	0.0946785	0.209407	0.444586	0.0640959	-0.413336	-0.158796	0.0608279	-0.0889986	-0.107241	1383.84	1319.37	0.288962	0.446707	0.954648	0.333586
325	A_51_P455353	70676	Gulp1	GULP, engulfment adaptor PTB domain containing 1	0.0839234	-1.09244	-0.146309	0.766261	-1.33751	-0.345214	109.243	72.0176	0.423319	0.521701	0.450691	0.0486546	0.912644	0.667057	1.20664	0.90486	0.747971	62.847	103.009	0.0184802	0.115591	0.186237	0.171874	-1.10052	-2.84914	4.06055	-1.82199	-0.307845	110.84	72.319	0.809967	0.867701	0.0345902	0.294071	-0.264281	-0.565767	0.500086	-0.451497	-0.0974777	104.392	89.7164	0.666979	0.774502	0.680837	0.634013
327	A_51_P427516	56229	Thsd1	thrombospondin, type I, domain 1	0.264304	0.32171	0.115767	0.43881	-0.382193	0.15168	543.348	610.695	0.348958	0.450012	1.23743	0.352569	0.34318	-0.0215142	0.53683	0.885258	0.419265	363.293	476.516	0.0467587	0.175482	0.820134	0.027123	-0.116277	-0.764765	0.689928	-0.192834	-0.071365	639.112	586.85	0.774771	0.841172	0.97432	-0.215234	-0.928976	-0.0408923	0.211532	-0.510233	-0.296761	569.486	468.913	0.206658	0.360348	0.258286	-0.378223
329	A_51_P468780	66867	Hmg20a	high mobility group 20A	0.197106	-0.292008	0.0370781	0.0221759	-0.213055	-0.0497406	1722.99	1695.18	0.606624	0.689268	1.20997	0.145133	-0.150219	-0.180022	-0.351675	0.259702	-0.0554159	1371.47	1334.91	0.647553	0.768513	1.06084	0.170602	-0.168638	-0.398467	0.156053	-0.247537	-0.0975974	1761.48	1653.74	0.435661	0.562452	1.04586	0.0178135	-0.0234636	-0.123482	-0.01493	-0.0956563	-0.0479437	1877.59	1817.94	0.143917	0.287364	1.15929	0.228142
330	A_52_P518233	29812	Ndrg3	N-myc downstream regulated gene 3	-0.208973	-0.440788	-0.337175	1.20515	-0.881475	-0.132651	165.128	138.211	0.728886	0.792369	0.727897	-0.394424	-0.0519021	-0.558438	-0.573774	0.251685	-0.265371	183.577	149.687	0.172347	0.345127	0.614777	0.347088	0.0615307	-1.35151	2.42453	-0.581346	0.180059	199.068	187.877	0.790378	0.852677	0.82038	-0.0167799	-0.539201	-0.178494	-0.260386	-0.521313	-0.303235	272.405	217.444	0.0395479	0.141331	0.325154	-0.302037
331	A_52_P224348	207474	Kctd12b	potassium channel tetramerisation domain containing 12b	1.17415	0.77244	0.828677	1.20078	0.402417	0.875692	329.549	612.077	0.00395219	0.0202715	0.268765	0.103012	-0.0115658	0.552769	0.299323	2.54099	0.696906	230.166	362.161	0.212933	0.389064	0.740857	0.027087	-0.108255	-1.16891	1.31433	-0.877342	-0.16262	386.804	309.053	0.724192	0.802583	0.599652	-0.0404162	-0.413745	0.342547	0.289533	-0.140795	0.00742472	371.727	370.705	0.95986	0.976604	1.10573	0.935287
332	A_51_P228524				-0.0293641	-0.509234	-0.674651	0.00198507	-0.578424	-0.357937	612.053	492.805	0.0666373	0.131727	0.668938	0.161987	0.203543	0.0396947	0.0687985	0.197449	0.134295	662.133	733.869	0.016429	0.109525	1.20236	0.176335	-0.0839027	-0.710353	0.661698	-0.363775	-0.0639994	743.464	693.76	0.797824	0.858501	0.99546	0.135672	0.0224222	-0.0649753	0.0822633	0.0163706	0.0383506	1182.44	1206.7	0.319477	0.477387	1.23787	0.169843
333	A_52_P291960	17769	Mthfr	5,10-methylenetetrahydrofolate reductase	-0.549731	-0.748782	-0.959819	-0.450004	-0.607618	-0.663191	2163.78	1386.72	0.00169674	0.012258	0.193631	-0.407571	-0.334454	-0.168417	0.00507155	0.0407521	-0.172924	2346.12	2076.28	0.12426	0.289028	0.806972	-0.490481	-0.471394	-0.675139	-0.191333	-0.691021	-0.503874	2329.08	1637.89	0.00508864	0.0513389	0.218125	-0.0049919	-0.0822803	-0.125369	0.0339268	-0.242936	-0.0843301	2558.1	2405.76	0.157474	0.303855	1.05081	-0.282315
334	A_52_P430676	229949	Ak5	adenylate kinase 5	0.248722	0.167368	-0.0885282	2.94421	-0.822258	0.489902	85.5953	103.794	0.488047	0.582559	0.811153	-0.318804	0.883036	0.481999	0.241174	1.21707	0.500895	73.406	99.8413	0.131307	0.29718	0.481155	0.169653	-1.03011	-2.43843	4.5448	-0.628239	0.123534	136.558	104.446	0.922552	0.947702	0.151851	0.21027	-0.701988	-0.207164	-0.762725	-0.601406	-0.412603	179.028	131.056	0.0875447	0.214211	0.13299	0.071349
336	A_52_P180842	211446	Exoc3	exocyst complex component 3	0.126191	-0.328888	-0.100564	0.00537403	-0.0967681	-0.0789309	1444.05	1379.47	0.351037	0.452061	1.19189	0.182104	-0.0841943	-0.00032169	0.056287	0.242528	0.0792806	1292.37	1368.65	0.253573	0.430124	1.2008	-0.133263	0.204084	0.0433158	-0.121149	0.00560059	-0.000282325	1592.01	1586.98	0.997321	0.998355	1.19278	0.0421499	-0.27674	-0.0647477	-0.0193842	-0.0291752	-0.0695795	1615.2	1544.89	0.271339	0.428785	1.10443	-0.0552536
337	A_52_P670005	320609	Fam40b	family with sequence similarity 40, member B	0.124695	0.380484	-0.409107	1.53278	-0.551511	0.215469	232.855	249.818	0.592959	0.677206	1.1185	0.181029	-0.0280607	-0.305218	0.024624	0.126724	-0.000180465	335.485	335.278	0.999114	0.999547	1.15902	-0.0684972	-0.0634933	-0.921952	-0.200317	-0.138873	-0.278626	354.348	300.681	0.162182	0.290041	0.706812	0.300314	-0.12171	-0.429439	-0.081627	-0.27472	-0.121437	516.306	467.637	0.375372	0.531061	0.849891	-0.255114
338	A_52_P440621	78748	Rassf10	Ras association (RalGDS/AF-6) domain family (N-terminal) member 10	-0.189204	0.321056	-0.314552	-0.0413494	-2.1832	-0.48145	169.575	129.35	0.333865	0.434897	0.333334	-1.31136	0.00763101	-0.343384	0.891949	0.727545	-0.0055233	163.754	147.364	0.990425	0.994401	0.627888	-0.140503	-0.512533	-1.72457	0.542213	-0.658761	-0.49883	253.99	165.742	0.248693	0.382519	0.241222	0.0642772	-0.977777	-0.0638835	-0.424722	-0.31815	-0.344051	349.54	288.563	0.129869	0.269431	0.240015	1.08365
339	A_51_P421140	67951	Tubb6	tubulin, beta 6	2.86103	2.42556	2.37328	2.02416	2.65084	2.46698	2989.94	17129.7	6.30364e-05	0.0025563	0.00227273	1.84371	1.32666	2.1176	0.639861	2.08557	1.60268	2574.87	8300.56	0.00456826	0.0665853	0.00216931	0.314108	-0.164525	0.160485	-0.0418237	0.138616	0.0813722	3199.86	3418.94	0.385747	0.516544	1.23223	0.150224	-0.180446	0.749375	0.769216	0.0236362	0.302401	3112.73	3947.11	0.193704	0.346132	0.603114	-1.01442
340	A_52_P494405				0.249353	-1.12415	-0.501526	0.329397	-1.90331	-0.590048	142.871	86.4403	0.234954	0.332189	0.21239	-0.420783	0.0455793	-0.556946	0.0100418	-0.878877	-0.360197	137.477	113.89	0.108773	0.26941	0.567204	-0.573031	-1.00546	-2.32243	-0.700554	-0.866458	-1.09359	220.295	102.65	0.0255847	0.10457	0.011459	-0.0662358	-0.307612	-0.550195	-0.598324	-0.642932	-0.43306	256.933	186.347	0.0162191	0.097076	0.136308	-0.764232
341	A_52_P50478	84585	Rnf123	ring finger protein 123	-0.133457	-0.497234	-0.868073	-0.015429	-0.333783	-0.369595	1596.29	1270.6	0.0689084	0.134823	0.643917	0.0559891	0.0047954	-0.189556	0.0716863	-0.126537	-0.0367244	1620.74	1594.79	0.515799	0.666659	1.15419	0.111601	-0.245711	0.00879752	0.0230539	0.0289259	-0.0146665	1805.45	1786.65	0.820967	0.875599	1.1814	-0.010188	-0.315268	-0.154453	0.0931293	-0.0977545	-0.0969069	2580.09	2433.18	0.231802	0.387559	0.998797	0.190117
342	A_52_P674067	52897	Rbfox3	RNA binding protein, fox-1 homolog (C. elegans) 3	-0.362057	-1.81964	-1.29574	-0.0721918	-2.39991	-1.18991	271.003	110.531	0.0524945	0.111054	0.0120525	-0.534729	0.112002	-0.59629	-0.600299	-0.534574	-0.430778	191.922	148.802	0.0342614	0.151937	0.405957	-0.620987	-1.03884	-1.37821	-0.812262	-1.06756	-0.98357	315.122	158.868	0.00154558	0.0317261	0.0179357	-0.207898	-0.94674	-0.432542	-0.649377	-0.652583	-0.577828	376.362	253.496	0.00943079	0.0819638	0.0332453	-0.0425529
343	A_52_P413257	67219	Med18	mediator of RNA polymerase II transcription, subunit 18 homolog (yeast)	-0.0435592	-0.360607	-0.0158371	0.924201	0.873662	0.275572	637.023	646.733	0.351953	0.45296	1.11691	-0.134798	0.12976	0.403637	0.401354	0.0916447	0.17832	698.96	752.759	0.155688	0.326505	1.18827	0.17204	0.11255	-0.466686	0.284333	0.107382	0.0419236	761.083	787.042	0.765824	0.834666	1.21983	0.0886466	0.0777525	-0.0363653	0.00385979	0.0580522	0.0383892	1614.41	1650.4	0.180791	0.331838	1.24055	0.0318889
344	A_52_P448736	244672	Cwf19l2	CWF19-like 2, cell cycle control (S. pombe)	0.0791542	0.0240766	-1.54547	1.09124	-1.55698	-0.381595	156.976	111.256	0.497704	0.591011	0.300842	-0.671835	-0.744523	-0.687341	0.438087	0.515938	-0.229935	128.239	101.574	0.470897	0.630017	0.335337	-0.786395	-0.590132	-1.67195	0.0994846	-1.16094	-0.821986	202.436	110.407	0.0494953	0.146507	0.0422915	0.0457907	-1.1831	-1.31847	-0.953125	-1.12296	-0.906373	271.761	144.149	0.0209116	0.10651	0.000940594	-0.393772
345	A_51_P212271	83922	Tsga14	testis specific gene A14	0.133591	0.142604	-0.737361	-0.129177	-0.371948	-0.192458	361.933	320.373	0.311654	0.412118	1.01177	-0.298244	-0.278187	-0.153644	0.126249	-0.0815169	-0.137069	284.52	251.977	0.14928	0.318796	0.911616	-0.173313	-0.690435	-1.02367	-0.366437	-0.414608	-0.533692	401.912	273.316	0.0223554	0.0984234	0.230926	-0.00799378	-0.616601	-0.76546	-0.636295	-0.476313	-0.500533	481.486	341.173	0.018946	0.102965	0.0724428	0.0264655
346	A_51_P185939	76854	Gpr30	G protein-coupled receptor 30	0.0505955	-0.260685	-0.550118	-0.102382	-0.603508	-0.293219	989.17	852.948	0.0807253	0.150878	0.816347	-0.0534697	0.254512	-0.215764	-0.0968301	0.264006	0.0304907	873.568	933.514	0.76907	0.857169	1.17828	0.0675791	0.00863294	-0.541047	-0.0420896	-0.109791	-0.123343	1162.12	1077.92	0.318679	0.452472	1.04227	0.11465	0.0381245	-0.0600375	-0.088489	0.109109	0.0226715	1853.46	1897.77	0.617878	0.736854	1.23938	0.0508192
347	A_51_P274461	18422	Ott	ovary testis transcribed	0.339471	-0.468066	-1.80941	0.660279	-0.767335	-0.409012	115.452	86.2318	0.400815	0.500413	0.360429	-0.429474	0.0251964	-0.142533	0.544703	0.376548	0.0748879	95.5964	97.2878	0.690999	0.800514	1.13617	-0.787514	-0.581556	-2.73033	1.00218	-0.884959	-0.796435	117.332	61.3912	0.24974	0.38356	0.0308274	-0.224736	-1.12035	-1.03592	-0.539363	-1.11377	-0.806829	181.818	97.5319	0.0111644	0.086463	0.00229167	-0.988176
348	A_52_P521163	52397	Zfp644	zinc finger protein 644	-0.117536	-0.251678	-1.042	-0.63695	-0.575458	-0.524724	1851.67	1343.28	0.031352	0.0776804	0.391854	-0.27008	-0.267255	-0.378458	-0.517888	-0.396272	-0.36599	1566.87	1226.5	0.00140625	0.0471696	0.508884	0.1261	-0.20163	-0.502331	-0.12214	-0.303214	-0.200643	2068.59	1808.04	0.124595	0.246413	0.850264	0.118466	-0.0539323	-0.288484	0.0944098	-0.100391	-0.0459863	1807.43	1764.55	0.56634	0.695815	1.13529	0.587529
349	A_51_P216550	22061	Trp63	transformation related protein 63	-0.0749973	-0.11564	-0.359562	1.86074	0.238583	0.309824	163.959	181.384	0.481244	0.576227	1.12169	-0.228474	0.48783	0.0205951	0.78373	0.572633	0.327263	130.169	155.264	0.154259	0.324672	0.880767	0.564779	0.390854	-1.06161	-0.508083	-0.584417	-0.239696	192.264	156.038	0.481981	0.603963	0.665017	-0.0231091	0.0276428	-0.266385	-1.26653	0.229444	-0.259787	272.677	235.371	0.380272	0.535821	0.540859	-0.158047
350	A_52_P707501	320763	A430034D21Rik	RIKEN cDNA A430034D21 gene	0.350351	-1.69088	0.504853	3.09895	-1.01707	0.249241	86.0048	90.6404	0.777529	0.831535	0.603058	0.242875	0.651349	-0.336959	0.215818	0.180046	0.190626	77.1636	88.0748	0.291876	0.4677	0.924778	-0.0314142	-1.78006	-1.99605	-0.722249	-3.09307	-1.52457	144.779	48.3098	0.0451315	0.139185	0.00205128	1.7726	0.0475432	0.640947	-1.90235	-1.47236	-0.182724	137.017	104.685	0.80087	0.870942	0.0788514	-0.436607
352	A_51_P502012	319651	Usp37	ubiquitin specific peptidase 37	-0.0513203	-1.21211	-1.7399	-0.00931128	-0.530554	-0.70864	279.005	166.428	0.103243	0.180517	0.175776	-0.213218	0.0878614	-0.617395	-0.248098	0.724083	-0.0533534	189.541	182.583	0.824026	0.893037	0.93548	-0.0488335	-0.135009	-2.1261	-1.09661	-1.54272	-0.989855	292.005	146.309	0.069321	0.175526	0.0393303	-0.26468	-0.616664	-0.428209	-0.721594	-0.15337	-0.436903	286.711	216.26	0.0144967	0.0930435	0.119518	-0.259799
353	A_51_P460954	20305	Ccl6	chemokine (C-C motif) ligand 6	2.93508	2.45919	3.4675	3.53535	2.91828	3.06308	1261.59	10898	0.000103633	0.0030608	8.26446e-05	1.20266	1.05978	1.74931	1.6407	3.10534	1.75156	526.956	1958.38	0.00851084	0.0826716	0.00362869	0.438911	0.662937	0.637155	0.54458	-0.0361898	0.449479	605.318	829.139	0.024408	0.10237	0.574472	0.554667	-0.107696	0.724265	1.96528	1.05878	0.839059	759.356	1553.96	0.0691238	0.188398	0.0354834	-0.23597
354	A_52_P680941	14600	Ghr	growth hormone receptor	-0.982661	-1.13309	-1.31389	-1.39012	-1.11623	-1.1872	14959.3	6652.27	8.24446e-05	0.00279249	0.00798842	-0.60023	-0.386443	-0.870792	-0.366129	-0.462684	-0.537256	13987.2	9685.19	0.00446353	0.0660557	0.197658	-0.0721484	0.0301413	-0.168261	-0.172531	-0.130727	-0.102705	17628.1	16409.3	0.0530163	0.151758	1.06433	-0.296319	-0.371518	-0.127202	-0.563007	-0.0124755	-0.274104	16473.3	13771.6	0.0458924	0.152033	0.419317	-0.472619
355	A_51_P417313	108143	Taf9	TAF9 RNA polymerase II, TATA box binding protein (TBP)-associated factor	0.720828	0.98466	0.528115	0.743202	0.626085	0.720578	1979.28	3271.17	0.00070118	0.00765034	0.39189	0.270604	0.259133	0.185156	0.330734	0.824916	0.374109	1646.77	2095.07	0.0313153	0.14554	0.934219	0.369554	0.125596	0.18998	0.311541	0.292707	0.257876	2333.87	2791.72	0.00421379	0.0470508	0.998198	0.0769706	-0.29245	0.236183	0.105186	0.107886	0.0467552	2498.64	2611.04	0.627019	0.744016	1.20989	-0.576956
356	A_52_P167278	270685	Mthfd1l	methylenetetrahydrofolate dehydrogenase (NADP+ dependent) 1-like	1.40114	1.00939	1.08208	2.2045	0.960029	1.33143	544.987	1353.06	0.00448591	0.0218898	0.0722998	0.463046	0.116177	0.742978	0.654634	1.62882	0.721132	429.131	668.638	0.045473	0.173446	0.48322	0.472884	-0.36285	-0.201638	-0.162677	-0.279137	-0.106683	602.137	568.093	0.512984	0.631587	0.95021	-0.162913	-1.17312	0.0200296	-0.391812	0.0939857	-0.322766	612.859	530.535	0.230418	0.386115	0.252903	-1.54744
357	A_52_P303041	66167	Ccdc72	coiled-coil domain containing 72	0.74407	0.475157	0.557614	0.513792	0.541804	0.566487	18005.9	27059.5	0.000261111	0.00459055	0.615271	0.425157	0.393248	0.507158	0.365835	0.550059	0.448291	16607.5	22628.5	0.000208585	0.0299713	0.701233	0.430746	0.14283	0.146267	0.0744682	0.167825	0.192427	21506.2	24674.6	0.0354453	0.122914	1.08876	0.164844	0.194168	0.0456728	0.315272	0.156622	0.175316	20751.2	23491	0.0152115	0.0947178	1.00177	-0.00452854
358	A_51_P309740	227334	Usp40	ubiquitin specific peptidase 40	-0.186948	-0.79578	-1.21401	-0.76531	-0.645407	-0.721491	954.992	607.439	0.0117354	0.0405123	0.165866	0.0147267	0.0218816	-0.0779116	-0.0694217	-0.363051	-0.0947553	817.95	783.832	0.248296	0.425326	1.10103	0.142594	-0.537234	-0.420865	-0.160634	-0.656651	-0.326558	1093.61	884.576	0.0847619	0.196452	0.570612	-0.0638142	-1.03755	-0.696693	-0.604425	-0.435595	-0.567616	1055.16	733.236	0.0238041	0.112175	0.0396008	-0.186941
359	A_52_P3530	73852	D3Ertd751e	DNA segment, Chr 3, ERATO Doi 751, expressed	0.548849	-1.5978	-2.02398	0.0239472	-1.02707	-0.815211	182.892	92.3653	0.167094	0.256847	0.0783955	0.0505023	1.42187	0.174485	0.967409	3.56403	1.23566	76.442	170.538	0.123426	0.287975	0.0707216	0.741847	-0.57559	-1.82864	3.1117	-0.754685	0.138927	143.148	136.503	0.878425	0.916681	0.340342	-0.20324	-0.919172	-0.872318	0.162147	-0.061375	-0.378792	144.146	109.296	0.158836	0.305631	0.152731	0.631938
360	A_52_P609049	70078	Nol7	nucleolar protein 7	0.376666	0.178519	0.354961	0.0830728	0.0276132	0.204166	7722.3	9049.57	0.0439824	0.0979835	1.1941	-0.00387739	-0.115199	-0.146167	0.0138101	0.0479473	-0.0406971	7246.06	7025.51	0.344434	0.51693	1.12378	-0.0276394	-0.0314965	-0.0909553	-0.212726	-0.00233896	-0.0730312	9392.28	8910.16	0.125905	0.248199	1.11814	0.0634392	0.0432752	0.100644	-0.181966	0.194625	0.0440035	9118.24	9443.69	0.517423	0.656116	1.22583	-0.0453546
361	A_51_P307697	258304	Olfr498	olfactory receptor 498	-0.47598	-2.0029	-1.59781	3.06549	0.718085	-0.0586218	105.381	75.7421	0.952778	0.965873	0.186642	0.330514	0.0293103	0.419323	0.837865	3.57653	1.03871	60.8217	109.12	0.184044	0.358219	0.36176	-0.206267	-0.542809	-2.63986	0.913602	-1.60609	-0.816284	125.865	59.9705	0.250289	0.384049	0.0505378	0.0538379	-0.381741	-1.15227	-0.413568	0.339447	-0.310858	106.614	81.7576	0.286009	0.443794	0.239954	1.75441
362	A_52_P573124				-0.295349	-1.61381	-1.37456	0.00633057	-0.81857	-0.819191	252.527	144.659	0.0562172	0.1167	0.105509	-0.693275	-0.529975	-0.779409	-0.0924207	-0.242334	-0.467483	283.963	197.343	0.0234511	0.1279	0.242182	0.0113006	-0.179193	-0.808774	-0.126024	-0.774948	-0.375528	394.527	303.594	0.0956168	0.210596	0.532687	-0.197753	-0.677791	-0.783651	-0.998232	-0.194162	-0.570318	626.153	442.697	0.0240978	0.112753	0.0442964	-0.148215
363	A_52_P435995	243272	Sbno1	sno, strawberry notch homolog 1 (Drosophila)	0.355499	0.774179	-2.17444	-0.038902	-0.516481	-0.320029	130.583	103.386	0.565012	0.652194	0.477095	-0.474734	-0.812679	-0.681504	0.468112	-0.220627	-0.344286	132.87	102.757	0.202768	0.378535	0.282285	-0.374886	-0.808173	-1.46798	-0.787639	-2.05474	-1.09868	278.565	127.822	0.0205618	0.0947459	0.0120767	-0.316184	-1.07306	-0.632481	-1.23893	-0.285911	-0.709314	235.772	143.621	0.0216497	0.107875	0.0122201	2.04462
364	A_51_P201237	214048	Larp1b	La ribonucleoprotein domain family, member 1B	0.019946	-0.10371	-0.485628	-0.354019	-0.206389	-0.22596	9084.14	7951.19	0.0647282	0.128879	0.980808	-0.212604	-0.288623	-0.363716	-0.154067	0.00951732	-0.201899	8244.36	7090.2	0.0336622	0.150745	0.792954	0.0946043	0.0667296	-0.0805624	-0.0458837	-0.0601646	-0.00505536	11828.2	11831.3	0.893738	0.92744	1.21094	-0.218496	-0.0323289	-0.173829	-0.428713	-0.0484855	-0.180371	11172.1	9911.12	0.0654754	0.182761	0.738393	-0.0372859
365	A_52_P343667				-0.170699	0.636805	-2.60131	0.371064	-0.759956	-0.50482	128.301	78.6054	0.430517	0.52833	0.24119	0.361871	0.155658	-0.434589	0.040652	0.700598	0.164838	124.757	133.042	0.428259	0.593429	1.16004	0.209114	-0.150646	-1.61929	-0.00995819	-1.44779	-0.603714	197.189	134.393	0.191688	0.322686	0.249343	0.221452	-0.517646	-0.569118	-0.598205	0.40403	-0.211897	190.395	168.341	0.382822	0.538062	0.433144	1.83771
366	A_51_P156334	171382	Trpm8	transient receptor potential cation channel, subfamily M, member 8	0.265107	-1.41237	-2.28081	3.0978	0.393198	0.0125849	105.242	78.872	0.988944	0.991762	0.284427	0.434444	0.197908	0.507738	0.686241	1.43884	0.653034	60.9733	92.8747	0.0367427	0.157102	0.557879	0.33869	-1.07245	-2.40898	3.94552	-2.71068	-0.381581	130.664	76.08	0.769101	0.837292	0.0219613	-0.5029	0.161949	-0.6179	-1.5168	-0.157853	-0.526701	121.606	82.8739	0.136199	0.277354	0.0787226	0.737886
367	A_51_P484274				0.155	-0.460586	-0.586333	1.26625	0.266514	0.128169	299.26	294.42	0.715971	0.781994	1.19584	0.430187	0.157471	-0.271383	0.129141	0.366489	0.162381	337.858	384.567	0.257346	0.434236	1.158	0.242241	0.167001	-0.98355	0.292169	-0.509066	-0.158241	439.76	395.989	0.564252	0.675132	0.935387	0.189339	-0.00560482	-0.120942	-0.491533	0.117766	-0.0621951	805.112	800.325	0.630343	0.746595	1.09396	0.0995583
368	A_51_P453969	69481	Actl9	actin-like 9	-0.167703	-1.18846	-1.68711	-0.706788	-1.2295	-0.995913	1186.15	575.233	0.0183455	0.0544892	0.0392418	-0.178227	0.138148	-0.603766	0.260189	0.210176	-0.034696	375.734	378.29	0.839866	0.903062	1.07032	0.143137	-0.342465	-1.5836	-0.419021	-1.12153	-0.664697	632.218	424.488	0.0952873	0.210138	0.170571	-0.0507215	0.108756	-0.23925	-0.231945	-0.230016	-0.128635	867.935	801.993	0.136657	0.27785	0.904847	0.230608
369	A_52_P466750	66952	2310030G06Rik	RIKEN cDNA 2310030G06 gene	0.268295	-0.86661	-0.914252	1.46718	0.0333906	-0.00239846	267.797	242.692	0.996706	0.997594	0.888879	0.44351	0.152317	0.48729	1.19511	0.960465	0.647739	212.315	283.082	0.026562	0.135672	0.473144	-0.122583	0.337353	-1.13798	0.047165	-0.826721	-0.340554	362.806	278.786	0.285266	0.419861	0.578965	0.188136	-0.158515	-0.167617	-0.534677	0.0849772	-0.117539	543.392	514.788	0.399631	0.55352	0.940966	-0.0721472
370	A_51_P224042	73075	Ppil6	peptidylprolyl isomerase (cyclophilin)-like 6	-0.385613	-2.78904	-2.38997	-1.03729	-1.46204	-1.61279	227.216	69.6391	0.0212304	0.0599249	0.000353357	-0.584165	-0.471354	0.429886	0.231433	1.18	0.15716	95.8576	96.9194	0.650681	0.770794	0.923743	-0.596351	-1.50268	-2.27444	-1.50268	-2.52255	-1.67974	286.43	89.8265	0.00774585	0.0618447	0.000330578	-0.81963	-0.633604	-1.24087	-1.66594	-0.636858	-0.999381	232.97	112.159	0.00756182	0.0767943	0.000185185	-0.201964
371	A_52_P175316	78757	Rictor	RPTOR independent companion of MTOR, complex 2	0.46132	0.596441	-1.76404	-0.0506664	-0.78295	-0.30798	99.9966	75.2384	0.5201	0.611537	0.52633	0.558309	-1.01873	-0.885267	0.950643	0.277138	-0.0235806	105.882	93.1355	0.954792	0.973285	0.43981	0.0539001	-1.07199	-2.13307	-1.0073	-1.85615	-1.20292	166.875	67.5037	0.0346506	0.121621	0.0107836	-0.334322	0.225883	-0.755685	-1.11859	0.711505	-0.254241	154.801	130.375	0.483198	0.62755	0.241531	0.613797
372	A_52_P224818	210135	Zfp180	zinc finger protein 180	-0.374728	-2.00488	-2.27577	-0.837703	-1.10475	-1.31957	147.141	54.328	0.0210699	0.059642	0.00606061	0.0976861	-0.231586	-0.421869	1.0991	2.10473	0.529612	90.0403	110.227	0.325716	0.499619	0.795478	-0.371969	-1.74194	-3.04799	-2.11194	-2.99138	-2.05304	202.653	47.5065	0.0138076	0.0790645	0	-1.20391	-0.596709	-1.37659	-1.35176	-0.532495	-1.01229	181.326	90.2436	0.00548217	0.069491	0.00013245	-0.446956
374	A_51_P456957	18631	Pex11a	peroxisomal biogenesis factor 11 alpha	-0.222027	-0.633305	-0.923034	-0.996306	-0.309999	-0.616934	35420	24317.6	0.0168259	0.0515427	0.260212	-1.10068	-0.610269	-1.0997	-1.20077	-1.0101	-1.0043	33282.6	16980.3	0.000620089	0.0385476	0.00549521	-0.20205	-0.16807	-0.168836	0.136451	-0.0052593	-0.0815528	41082.6	38945	0.273197	0.407572	1.04001	0.0566653	-0.131484	0.685561	0.246804	0.531379	0.277785	46715.9	57559.2	0.136763	0.277929	0.629105	-1.17488
375	A_51_P205390	73287	1700040L02Rik	RIKEN cDNA 1700040L02 gene	-0.66874	-1.64788	-1.62419	-0.734919	-1.05101	-1.14535	452.462	202.419	0.00552773	0.0248156	0.014886	-0.602632	-0.702494	-0.703413	0.278519	0.183361	-0.309332	241.031	185.057	0.235758	0.412267	0.333646	0.0951322	0.0373951	-1.19195	-0.357229	-1.36304	-0.555939	520.765	333.081	0.143272	0.268625	0.309389	-0.846461	-1.44093	-0.485462	-1.11902	-0.299666	-0.838308	403.27	235.815	0.0154568	0.0952594	0.00221053	-0.372636
376	A_52_P117892	18583	Pde7a	phosphodiesterase 7A	0.103149	0.0982912	-1.03362	-0.182096	-0.570115	-0.316878	210.829	172.332	0.218417	0.314417	0.745841	0.0147187	-0.101022	-0.159176	-0.907393	0.916514	-0.0472719	244.306	227.937	0.879175	0.92791	0.838759	0.256812	-1.13784	-2.03993	-0.176427	-1.91199	-1.00187	370.869	169.865	0.0937804	0.208208	0.0327264	-0.0984777	-0.606958	-0.558551	-1.17348	-0.155156	-0.518525	378.274	272.181	0.0547728	0.166728	0.0786466	-0.420157
377	A_51_P348456	19712	Rest	RE1-silencing transcription factor	0.16858	-0.463492	-0.49495	0.176397	0.462135	-0.0302661	683.907	668.918	0.881883	0.913243	1.17666	0.0416324	-0.162327	0.201035	0.0420437	-0.101579	0.00416116	655.211	646.653	0.951325	0.971229	1.1597	0.450831	0.00406343	-0.258002	0.408458	-0.497553	0.0215595	756.144	788.269	0.913288	0.941563	1.1591	0.226493	-0.017229	-0.308185	0.139595	-0.00382292	0.00737018	977.454	978.017	0.93912	0.963958	1.21103	0.385233
378	A_52_P500856	233799	Acsm2	acyl-CoA synthetase medium-chain family member 2	0.0384226	-0.684553	-1.3848	-0.769176	-0.821245	-0.724271	192.676	120.39	0.0330326	0.0805563	0.16367	-0.0733022	0.0850469	0.212882	-0.19124	0.492365	0.105151	134.088	138.609	0.425367	0.590821	1.19845	0.536494	-0.187706	-1.92007	-1.23211	-3.29168	-1.21902	255.337	120.704	0.142207	0.267292	0.0107836	-0.50032	-0.19561	-0.435665	-1.12789	0.0484213	-0.442213	233.469	173.937	0.088128	0.215031	0.145153	-0.972905
379	A_52_P307180				0.323632	-1.98432	-1.06783	0.332891	-0.333534	-0.545832	176.776	116.502	0.284672	0.384319	0.325936	0.914091	0.188407	0.244799	0.645517	1.60814	0.720191	133.272	191.596	0.0498226	0.18139	0.442896	0.964496	-0.0909226	-1.63876	-0.278082	-1.88936	-0.586525	179.678	132.673	0.327742	0.461178	0.161544	0.181318	-0.175296	-0.51787	-0.529938	0.444018	-0.119554	258.696	248.348	0.567332	0.69658	0.759358	0.31181
380	A_52_P606754				-0.140952	-1.35845	-2.20059	-1.85804	-1.45529	-1.40266	218.933	85.3515	0.015881	0.0495474	0.00233333	-0.214972	-0.79364	0.122737	0.854311	0.616752	0.117038	115.731	110.729	0.711348	0.815848	0.857093	-0.777838	-1.22437	-2.43022	-1.37105	-3.10905	-1.7825	225.744	69.8802	0.0142024	0.0799143	0.000283019	-0.296906	0.0448279	-1.41809	-1.10961	-0.712632	-0.69848	252.98	154.714	0.0576681	0.171358	0.0112079	-0.57311
381	A_52_P150620				-0.698515	-2.08196	-2.06002	-1.18204	-1.04631	-1.41377	222.439	83.6366	0.00716409	0.029391	0.00236957	-0.690182	-0.789777	-0.808184	0.85338	-0.42709	-0.372371	149.534	105.284	0.301014	0.476387	0.185345	-1.19284	-0.671362	-2.03835	-1.22114	-3.03335	-1.63141	233.832	79.6747	0.0168418	0.0863316	0.000330578	-0.423427	-0.779568	-1.07019	-0.951624	-0.887705	-0.822504	248.01	138.708	0.00173264	0.0509197	0.00212454	-0.897479
382	A_52_P631728	329154	Ankrd44	ankyrin repeat domain 44	0.22896	-2.63053	-1.23582	-0.196197	-1.89123	-1.14496	148.765	56.461	0.0955089	0.170636	0.0148746	0.406247	0.334846	-0.340664	0.0078454	-0.0154475	0.0785653	85.3836	89.8162	0.59134	0.724857	1.16201	-0.0580575	-0.966923	-2.61324	-1.81509	-2.33079	-1.55682	133.17	46.1451	0.029083	0.111258	0.0012931	-0.385715	-0.262806	-1.14083	-1.55534	-0.129418	-0.694822	132.67	78.0082	0.0667872	0.184869	0.0176737	1.9922
383	A_52_P577084	78925	Srd5a1	steroid 5 alpha-reductase 1	-0.264184	-1.6419	-1.57041	-0.413321	-0.978659	-0.973695	293.613	157.416	0.0267311	0.0699192	0.0502063	0.133802	-0.117973	-0.573858	1.37237	-0.46938	0.0689923	246.404	240.037	0.853714	0.912213	0.998201	-0.0586717	-0.389734	-1.60771	-0.573464	-1.3281	-0.791537	352.597	218.611	0.0533698	0.152277	0.0869322	0.139638	-0.411241	-0.361541	-1.40514	-0.323474	-0.47235	442.258	350.24	0.136165	0.277312	0.132673	0.240717
384	A_51_P314313	228980	Taf4a	TAF4A RNA polymerase II, TATA box binding protein (TBP)-associated factor	0.134945	-1.09628	-0.393223	0.00513063	-0.499519	-0.36979	194.389	152.593	0.163618	0.252975	0.641377	0.0656361	-0.275821	-1.04268	-0.44999	0.223195	-0.295932	171.133	143.188	0.252383	0.429104	0.495924	-0.023872	-0.31791	-0.703516	-0.814502	-1.68763	-0.709485	250.028	155.98	0.0657676	0.170287	0.131884	0.103926	0.261873	-0.24373	-1.12752	0.06744	-0.187603	248.803	218.16	0.492564	0.635895	0.717098	-0.209632
385	A_52_P342773	234776	Atmin	ATM interactor	0.429144	0.31519	0.339853	0.339124	0.254233	0.335509	1181.38	1503.6	0.000283847	0.00478954	1.00952	0.17552	0.273063	0.121422	0.0551551	0.788172	0.282666	1012.91	1246.09	0.0976646	0.25483	1.06057	0.350179	0.109508	-0.0625344	-0.162001	-0.128405	0.0213494	1298.88	1333.85	0.831281	0.882927	1.21427	0.167805	0.061196	0.133906	0.0355468	0.13586	0.106863	1536.2	1662.17	0.0128737	0.0898475	1.16152	0.263849
386	A_52_P187488	241943	Ccdc144b	coiled-coil domain containing 144B	-0.797983	3.02331	-2.05642	-0.522052	-1.72164	-0.414957	118.693	73.0427	0.669497	0.743337	0.0334444	-0.324776	-0.0929987	-0.491964	0.468354	0.356223	-0.0170325	89.3957	85.2673	0.931198	0.959336	0.999463	0.427188	-1.48167	-1.70467	-1.3369	2.1921	-0.38079	100.745	77.3625	0.636781	0.734425	0.0946689	-0.355968	-0.082904	-1.22497	-0.927424	-0.781939	-0.67464	127.075	76.5513	0.0294372	0.123563	0.0137956	1.03459
387	A_51_P507065	107934	Celsr3	cadherin, EGF LAG seven-pass G-type receptor 3 (flamingo homolog, Drosophila)	-0.132895	-0.320115	-0.597164	-0.149886	-0.704492	-0.38091	532.97	416.903	0.0305004	0.0763263	0.631153	-0.103489	0.0987372	-0.302624	1.55248	1.11939	0.472898	363.531	427.202	0.264219	0.441066	0.729079	0.305854	0.024918	-0.490623	-0.277873	-0.223579	-0.13226	548.457	527.924	0.388347	0.518987	0.988972	0.170009	0.44833	-0.266448	-0.558613	0.0146472	-0.0384151	856.593	868.083	0.835824	0.89547	1.03149	-0.113712
388	A_52_P577180	16451	Jak1	Janus kinase 1	0.214912	0.485843	-1.01583	-0.30653	-0.274094	-0.17914	279.517	250.668	0.523641	0.614639	0.940702	0.177903	0.0429758	-0.428177	0.618384	-0.662274	-0.0502378	272.594	269.933	0.835316	0.899964	1.05336	0.145828	-0.164022	-1.12486	-0.858622	-2.18115	-0.836565	352.079	232.931	0.109002	0.227287	0.0823937	0.0226222	-0.0865455	-0.0822815	-0.477164	0.0669793	-0.111278	561.346	534.411	0.3117	0.469297	1.0024	-0.274715
389	A_51_P456957	18631	Pex11a	peroxisomal biogenesis factor 11 alpha	-0.215343	-0.575805	-0.918854	-0.950769	-0.296669	-0.591488	34604.9	24226.8	0.0178572	0.0535599	0.291153	-1.09514	-0.546504	-1.12835	-1.11011	-1.05755	-0.987531	31716.7	16431.4	0.000881372	0.0420205	0.00686217	-0.156307	-0.165112	-0.192419	0.116956	-0.00294582	-0.0799654	40475.1	38401.3	0.249554	0.38336	1.05692	0.0665126	-0.125627	0.657253	0.218478	0.539891	0.271301	46125.1	56660.3	0.135957	0.276997	0.651191	-1.15421
390	A_52_P1084507				2.24744	3.02943	0.850655	-0.395564	-1.73775	0.798845	75.3999	108.557	0.407856	0.506918	0.28207	1.58934	0.480182	0.0576975	1.11663	-0.58133	0.532506	76.8859	110.586	0.236027	0.412529	0.324557	2.26373	-0.794262	1.80193	-2.15907	-1.83872	-0.145277	92.557	93.6985	0.880934	0.91833	0.0760516	0.161026	0.530095	0.168068	-1.78947	-0.843673	-0.354791	111.029	76.7371	0.451053	0.599604	0.201978	1.75074
391	A_51_P206153	19266	Ptprd	protein tyrosine phosphatase, receptor type, D	-0.287379	-0.615963	-1.12422	-0.78217	-0.760224	-0.713991	8105.45	5162.66	0.00613383	0.0265354	0.165395	0.127326	0.0179113	-0.237676	-0.0907329	-0.645649	-0.165764	6767.73	6265.38	0.284277	0.460158	0.989859	0.205031	-0.0699905	-0.28556	-0.00873467	-0.239681	-0.0797871	8826.92	8532.42	0.414406	0.543167	1.10107	-0.271749	-0.198882	-0.379803	-0.351569	-0.14145	-0.268691	10566.9	8791.98	0.00394692	0.0630384	0.438573	0.144853
392	A_52_P715873				4.89684	0.358458	-2.64859	-1.06592	-1.79821	-0.0514841	155.287	710.521	0.970525	0.978774	0.0329596	0.182621	-0.552066	-0.720746	0.603908	-0.714428	-0.240142	117.079	95.7115	0.422333	0.588004	0.525549	-0.784017	-0.904584	-3.04021	-1.85158	-3.01801	-1.91968	203.791	54.3323	0.0172062	0.087188	0	-0.077426	-0.57888	-1.31083	-1.47408	-0.621887	-0.81262	199.393	107.106	0.0338483	0.131252	0.00399408	-1.01786
393	A_52_P574945	69002	1500026H17Rik	RIKEN cDNA 1500026H17 gene	-0.207852	-0.479539	-1.26208	-0.0886631	-0.274576	-0.462543	361.817	263.378	0.0917088	0.165758	0.469652	0.250273	-0.258434	-0.884501	0.656926	-0.577102	-0.162568	332.034	285.846	0.589907	0.723741	0.693146	0.42597	0.714356	-0.887845	-0.0126721	-0.816948	-0.115428	502.939	452.986	0.738289	0.814035	0.883911	0.139309	-0.00522787	-0.188531	-0.323963	-0.220503	-0.119783	566.852	520.278	0.220313	0.375178	0.933251	-0.16914
394	A_51_P219385	20475	Six5	sine oculis-related homeobox 5 homolog (Drosophila)	-0.0222507	-1.23271	-1.49616	-0.442824	-0.999962	-0.83878	455.536	271.836	0.0352705	0.0843493	0.0982302	-0.0937433	-0.250027	-0.292564	0.714845	-0.0503816	0.0056258	368.877	346.999	0.977152	0.986896	1.05208	0.0286616	-0.108943	-1.15239	-0.708872	-1.42244	-0.672796	469.031	312.705	0.0762057	0.185103	0.178372	0.0395759	-0.0825359	-0.19271	-0.218345	-0.147726	-0.120348	679.404	625.716	0.0595134	0.174015	0.9634	-0.123674
395	A_51_P463816	208440	Dip2c	DIP2 disco-interacting protein 2 homolog C (Drosophila)	0.533433	-0.0829278	-0.481319	0.734194	1.0447	0.349616	184.625	220.061	0.276695	0.37602	0.886148	0.00150168	-0.551134	0.842031	1.0107	0.337109	0.328041	150.378	163.413	0.311959	0.486551	0.88639	0.208869	0.0284672	-0.555727	0.584058	-1.18191	-0.183248	193.97	171.335	0.586705	0.693465	0.838729	-0.225115	-0.332595	-0.660371	-0.662644	0.228217	-0.330502	270.091	216.293	0.115073	0.250696	0.258783	-0.122908
396	A_51_P512002	67830	Rer1	RER1 retention in endoplasmic reticulum 1 homolog (S. cerevisiae)	0.337514	0.108596	0.180571	0.0506591	0.0760793	0.150684	25686.1	28893.6	0.0430643	0.096591	1.25964	0.183094	-0.144472	0.166297	-0.111752	0.0702649	0.0326863	23875.4	24568.6	0.658539	0.777021	1.17607	-0.0771465	-0.280067	-0.192646	-0.270349	-0.108964	-0.185834	30550.7	26886	0.0106189	0.0703957	0.852986	-0.119786	-0.140818	0.0622109	-0.13576	-0.0118131	-0.0691932	31991.2	30517.1	0.161907	0.309218	1.10065	-0.368224
397	A_51_P314465	68694	Lce1e	late cornified envelope 1E	0.567285	-1.97512	-0.719561	0.453214	0.822168	-0.170402	163.679	159.562	0.759777	0.817329	0.680286	1.00437	-0.02068	0.690601	0.289087	1.13637	0.61995	144.35	183.092	0.0459594	0.174357	0.53823	0.396982	0.313362	-0.426122	1.51719	0.0610349	0.372489	132.24	164.574	0.309305	0.443071	0.754626	0.358991	0.329682	-0.0926937	-0.0932297	0.304851	0.16152	337.199	371.722	0.196101	0.348838	0.941869	0.0649882
398	A_51_P254541	12028	Bax	BCL2-associated X protein	0.809872	0.652615	0.78407	1.03271	0.758535	0.80756	1959.83	3437.34	0.000197835	0.00401726	0.314493	0.392598	0.0787519	0.497395	0.274759	0.916495	0.432	1797.67	2430.21	0.0363722	0.156436	0.882206	0.0169105	-0.170458	-0.0472338	-0.215701	-0.408249	-0.164946	2159.63	1952.54	0.0889322	0.201814	0.942663	-0.0808871	-0.0735841	0.30826	-0.0094432	0.0119603	0.0312611	2398.08	2460.95	0.684899	0.788039	1.2332	-0.26477
399	A_51_P507974	66653	Brf2	BRF2, subunit of RNA polymerase III transcription initiation factor, BRF1-like	-0.0200935	-0.978075	-0.836613	0.0595576	-0.286467	-0.412338	437.635	337.632	0.122764	0.205106	0.564841	-0.0773052	-0.372513	0.186787	0.844634	-0.084107	0.0994993	362.482	366.718	0.654813	0.774297	1.11812	0.0731382	-0.13631	-0.757849	-0.47707	-0.566767	-0.372972	513.69	397.753	0.0681063	0.173583	0.522586	0.882859	-0.330459	-0.402842	-0.273163	-0.0269102	-0.0301032	455.779	433.767	0.905374	0.942128	0.792408	0.0858489
400	A_51_P338443	57875	Angptl4	angiopoietin-like 4	1.11715	0.667963	0.789909	0.78122	0.972463	0.865742	31448.6	59122.1	0.000412526	0.00580697	0.266358	-0.0143834	0.294359	-1.36167	-0.930172	0.359158	-0.330541	31799.6	28541.2	0.392981	0.561907	0.354372	0.254629	0.376143	0.731023	0.909594	0.982475	0.650773	36504.3	57392.3	0.0106967	0.070731	0.404459	0.89717	1.55449	1.45933	1.29489	1.70522	1.38222	41805.1	110375	0.000573247	0.0422818	0	1.18936
401	A_51_P223575	67581	Tbc1d23	TBC1 domain family, member 23	0.524503	-0.0674705	0.338748	0.677927	0.212479	0.337238	615.548	787.208	0.0586511	0.120298	0.999176	0.156636	-0.242329	-0.0999778	0.236381	0.321738	0.0744898	475.579	483.566	0.520425	0.669947	1.1732	0.29819	0.446275	-0.304143	0.382091	-0.0233115	0.15982	590.635	659.388	0.3213	0.455245	1.08836	0.202098	0.0177506	-0.0746799	-0.390585	0.0430015	-0.0404829	900.745	875.203	0.700865	0.799959	1.15308	0.351424
402	A_52_P159232	26365	Ceacam1	carcinoembryonic antigen-related cell adhesion molecule 1	-0.0140334	-0.337905	-0.745899	-0.369256	-0.890599	-0.471538	831.571	617.69	0.0393126	0.0907799	0.473895	-0.253058	-0.0711942	-0.629368	0.485161	-0.535635	-0.200819	614.5	542.629	0.368191	0.538894	0.762829	0.219912	-0.150141	-0.630034	-0.0382197	-1.20552	-0.3608	968.085	788.321	0.225991	0.359161	0.580652	0.0304161	0.137419	-0.0389758	-0.370927	-0.00184894	-0.0487833	1210.59	1166.94	0.598892	0.722156	1.1473	0.310209
403	A_52_P166735	73884	Zdbf2	zinc finger, DBF-type containing 2	0.0382436	-1.84136	-0.355371	-0.0874781	-0.221331	-0.493459	309.56	237.117	0.224036	0.320572	0.490145	0.605577	-0.129596	0.319705	1.12638	1.03718	0.591849	219.483	259.656	0.063566	0.204022	0.563907	0.0409436	0.394251	-1.07754	-0.225197	-0.436537	-0.260816	319.711	270.834	0.350092	0.48273	0.723149	0.060667	-0.0257764	-0.0922725	-0.485288	-0.238297	-0.156193	601.998	545.865	0.178019	0.328567	0.843417	-0.56302
404	A_52_P215093	78928	Pigt	phosphatidylinositol glycan anchor biosynthesis, class T	-0.235632	-1.18625	-0.745698	-0.653126	-0.8764	-0.739422	1008.21	656.888	0.00887257	0.0338611	0.157636	-0.236446	-0.0893484	-0.511899	-0.0327124	-0.536826	-0.281446	892.313	781.121	0.0548182	0.189809	0.710337	0.0411476	-0.396756	-0.594146	-0.581462	-0.890098	-0.484263	1125.43	827.7	0.0341959	0.121059	0.329307	-0.0436985	0.103211	-0.0865928	-0.462751	-0.143728	-0.126712	1904.61	1810.54	0.246153	0.403208	0.925889	-0.0302444
406	A_52_P213318	22763	Zfr	zinc finger RNA binding protein	-0.49074	-1.63254	-1.16415	-0.612223	-0.959743	-0.97188	430.435	224.108	0.00886474	0.0338436	0.0476841	-0.121718	-0.215469	0.0738001	-0.0294586	0.279875	-0.00259427	246.735	238.389	0.977692	0.987297	1.11449	-0.270831	-1.05715	-1.06295	-0.424533	-2.31012	-1.02512	450.877	223.823	0.0462468	0.141085	0.0214981	-0.103505	-0.521587	-0.412097	-0.566804	-0.407731	-0.402345	410.373	313.358	0.00758196	0.076886	0.162495	-0.565951
407	A_51_P380279				0.367864	-0.69253	-0.393955	0.457907	-0.30182	-0.112507	583.285	556.649	0.642402	0.720127	1.01816	0.700062	-0.0256061	-0.294362	0.654861	-0.299502	0.14709	515.039	548.168	0.544303	0.688751	1.11546	0.183398	-0.0507965	-0.319154	0.971659	-1.22988	-0.0889554	472.953	452.237	0.815733	0.872123	0.886608	0.120603	-0.0647857	-0.156969	-0.00248219	-0.123713	-0.0454692	934.572	904.126	0.408386	0.561768	1.15551	0.137648
408	A_52_P604526	56284	Mrpl19	mitochondrial ribosomal protein L19	0.221717	-0.0880965	0.0412799	-0.0405198	0.00427082	0.0277303	1677.2	1727.11	0.628792	0.708754	1.28262	0.162709	-0.18037	-0.00109523	0.089798	-0.0568358	0.00284127	1393.43	1389.01	0.9623	0.978128	1.15958	0.095313	-0.134923	-0.289491	-0.184342	-0.361303	-0.174949	1850.51	1653.57	0.0891888	0.202109	0.919239	-0.115514	-0.344881	-0.304593	-0.426567	-0.14062	-0.266435	1910.93	1597.37	0.0112232	0.0865793	0.458397	-0.16288
409	A_51_P460247				0.0457955	-0.144232	-1.74564	-0.544202	-0.823515	-0.642358	123.471	75.6804	0.111138	0.190534	0.231227	0.127902	-0.470528	-0.944315	0.900519	-0.606132	-0.198511	118.522	95.6599	0.574459	0.711834	0.507057	0.309939	0.728723	-1.58523	-0.320551	-2.84316	-0.742055	134.051	73.4986	0.320063	0.453971	0.104423	0.374601	-1.03465	-0.823004	-1.51617	-0.245372	-0.648919	143.862	91.0836	0.118786	0.255263	0.0201611	-0.342294
410	A_52_P434820	67980	Gnpda2	glucosamine-6-phosphate deaminase 2	0.473135	0.288196	0.123721	0.150652	0.355745	0.27829	413.776	506.647	0.0127013	0.0426108	1.07318	-0.0649257	-0.0919927	0.135873	0.932014	0.686398	0.319473	330.893	393.648	0.198365	0.37376	1.07053	0.588516	-0.238434	0.404526	-0.319261	-0.523776	-0.0176857	446.559	445.726	0.939962	0.95951	1.04729	-0.224591	-1.03776	-0.409517	-0.869907	-0.322462	-0.572847	533.762	366.982	0.0234496	0.111543	0.0371238	0.0797977
411	A_52_P41014	74477	4933427D14Rik	RIKEN cDNA 4933427D14 gene	0.530151	0.304646	0.547028	0.283909	0.121878	0.357522	887.276	1154.54	0.0112665	0.0395012	0.961264	0.0164614	-0.123836	0.0850602	0.147941	0.595999	0.144325	819.743	868.076	0.301057	0.476419	1.20291	0.239186	-0.406268	-0.379159	-0.100603	-0.736535	-0.276676	967.311	831.83	0.166094	0.294288	0.671614	0.246715	0.22632	0.219481	0.195815	0.16174	0.210014	1327.75	1540.19	0.000132212	0.031553	0.880403	0.232502
412	A_51_P223036	71865	Fbxo30	F-box protein 30	0.361044	0.308921	0.660266	0.172072	0.343191	0.369099	729.75	945.818	0.00991407	0.0364007	0.971368	-0.380047	-0.0962763	-0.68999	-0.255228	-0.312139	-0.346736	619.627	492.233	0.0239108	0.129051	0.545215	0.0150458	-0.0175181	-0.652921	-0.435262	-0.883649	-0.394861	880.011	670.929	0.0879656	0.200475	0.511872	0.0453885	0.141407	0.217877	-0.252342	0.353031	0.101073	936.688	1015.86	0.376148	0.531651	1.12008	-0.0539204
413	A_51_P164495	66498	Dda1	DET1 and DDB1 associated 1	0.0993146	-0.051194	-0.180102	0.155995	-0.186004	-0.0323981	1634.24	1605.4	0.6686	0.742559	1.24183	0.128389	0.296492	0.193689	0.3686	0.107206	0.218875	1221.46	1417.33	0.0118627	0.0952644	1.1013	0.328746	0.0767766	-0.385628	0.0014329	-0.54419	-0.104572	1867.32	1788.52	0.546274	0.660818	1.04979	-0.160726	-0.0870997	-0.124916	0.265783	0.00413791	-0.0205642	2042.94	2014.19	0.801716	0.871634	1.15279	-0.198985
414	A_52_P668941	320057	A630057N01Rik	RIKEN cDNA A630057N01 gene	-0.0809983	-1.15424	-0.243995	-0.92782	0.51408	-0.378594	103.033	75.3509	0.276422	0.375722	0.52418	-0.15943	0.0748237	-0.531959	0.64418	0.950872	0.195697	77.6679	84.5319	0.506286	0.658648	1.15517	-0.0142472	-1.76319	-1.78171	-0.877749	-2.75009	-1.4374	176.619	61.0556	0.0360766	0.124057	0.00281967	0.232358	-0.644446	-0.866735	-1.57202	-1.24153	-0.818474	156.363	83.4076	0.055908	0.168589	0.00463277	-1.29033
415	A_52_P643827	75665	Ccdc64	coiled-coil domain containing 64	0.0520775	-0.799529	-0.488975	-0.455326	-1.00236	-0.538822	389.823	281.158	0.0395275	0.0911241	0.363069	-0.0535129	0.0137153	-0.709692	1.21972	-0.638613	-0.0336756	329.294	316.538	0.927024	0.957031	0.874311	-0.143258	-0.234025	-1.16847	-1.2797	-2.31216	-1.02752	458.133	251.785	0.0605196	0.162747	0.0255765	-0.038474	-0.156174	-0.237408	-0.485061	-0.240829	-0.231589	619.694	539.979	0.0341806	0.131803	0.591333	-0.265623
416	A_51_P130951	68925	Rpap1	RNA polymerase II associated protein 1	-0.0224161	-0.862235	-0.990435	-0.501122	-0.617084	-0.598658	297.998	214.077	0.0235334	0.0642207	0.297474	-0.696675	-0.131181	-0.156768	1.03187	0.0683475	0.0231194	263.871	240.244	0.939818	0.964841	0.931479	-0.0390941	-0.452415	-0.760437	-0.835163	-2.06337	-0.830095	322.994	190.742	0.0702491	0.176734	0.0721242	-0.0353045	0.102114	-0.199668	-0.297723	-0.107599	-0.107636	464.48	438.168	0.190663	0.342733	0.983743	0.0841319
417	A_51_P111434				0.384253	1.88281	-1.39072	-1.01708	-1.06234	-0.240614	126.008	100.231	0.713534	0.78003	0.286176	0.316274	0.0967861	-1.48712	-0.367308	-1.46678	-0.581628	192.045	124.552	0.20226	0.378011	0.185252	2.87679	-0.337106	-1.97059	-1.12721	-2.37083	-0.58579	165.988	103.972	0.565042	0.675708	0.0217518	0.232067	-0.8098	-0.474837	-0.653654	-0.106258	-0.362496	222.377	174.968	0.128018	0.266965	0.196112	0.0965991
418	A_52_P119981	66468	Ska1	spindle and kinetochore associated complex subunit 1	-1.0152	1.47466	-1.35772	-1.26575	-0.749436	-0.58269	116.882	69.6707	0.326875	0.427724	0.0672909	-1.29249	-0.554657	-0.144037	0.620033	-0.350035	-0.344237	118.35	87.1134	0.328132	0.501657	0.261414	-0.99384	-0.843641	-1.85352	-1.05726	-3.44913	-1.63948	160.853	51.8338	0.0277975	0.108929	0.000330578	-0.809297	-0.883957	-1.30077	-1.75335	-0.432412	-1.03596	191.811	95.91	0.0101416	0.0836093	8.26446e-05	-1.67441
419	A_51_P359919	226414	Dars	aspartyl-tRNA synthetase	0.22273	0.154039	0.469563	0.323179	0.168218	0.267546	4048.98	4874.41	0.0103317	0.037343	1.15368	-0.297821	-0.580155	-0.616819	-0.0565571	0.215574	-0.267155	3269.7	2732.86	0.166073	0.338155	0.503161	-0.141727	0.147357	-0.147614	-0.216284	-0.138836	-0.099421	4336.79	4050.51	0.190536	0.321581	1.05092	-0.0363675	-0.000797767	0.194949	-0.428443	0.272936	0.000455432	4308.51	4379.45	0.996551	0.998282	1.18595	-0.571686
420	A_52_P54569	75763	Dcaf17	DDB1 and CUL4 associated factor 17	0.150887	0.0185092	-0.278835	-0.0826809	-0.126822	-0.0637883	548.847	532.016	0.425136	0.52332	1.22266	-0.105855	0.152646	0.0403917	0.745433	-0.223804	0.121762	508.245	532.076	0.510032	0.661779	1.20345	0.288113	-0.0184033	-0.330183	-0.30515	-0.957717	-0.264668	722.255	617.703	0.269149	0.403504	0.757259	0.0247467	-0.215095	-0.133235	-0.0913545	-0.133089	-0.109605	713.386	665.838	0.0487257	0.156669	0.996411	-0.317305
421	A_51_P294566	320435	Rinl	Ras and Rab interactor-like	0.339909	-1.69641	-0.699982	-0.207811	-0.383189	-0.529497	381.276	257.909	0.19143	0.284352	0.398047	-0.37676	0.000148015	-0.0527449	0.301452	-0.124732	-0.0505273	264.322	245.946	0.666385	0.783562	1.08692	0.186739	-0.746673	-0.777494	-1.04593	-1.24806	-0.726283	412.794	256.007	0.0419773	0.134109	0.114029	0.378355	-0.290735	-0.218229	0.578298	-0.276889	0.03416	398.917	390.253	0.86269	0.913833	1.03412	-0.0123289
422	A_51_P142258	69073	1810019J16Rik	RIKEN cDNA 1810019J16 gene	0.174105	0.687696	-0.147495	0.0362258	-0.115265	0.127053	736.268	803.943	0.448144	0.544874	1.25422	-0.200421	-0.388338	0.262273	0.438601	0.11663	0.0457491	737.04	732.188	0.775598	0.861393	1.08498	0.212443	-0.127957	0.170937	-0.205772	-0.378948	-0.0658596	1062.04	1031.46	0.590165	0.696485	1.11254	0.0546129	-0.195815	0.0697364	0.126015	-0.0359424	0.0037212	924.264	921.725	0.951005	0.970949	1.22488	0.282624
423	A_51_P172842	381379	Med19	mediator of RNA polymerase II transcription, subunit 19 homolog (yeast)	0.223341	-0.418919	0.197253	-0.160992	0.0619406	-0.0194753	967.173	965.085	0.878867	0.910984	1.22068	0.219895	-0.345633	0.127423	0.256736	0.08235	0.0681541	794.798	826.38	0.563174	0.70318	1.16233	-0.220638	-0.38653	-0.300716	-0.595761	-1.04989	-0.510707	1131.52	804.7	0.0262938	0.106152	0.264489	-0.116231	0.0424031	-0.343448	-0.256779	-0.110247	-0.15686	1127.35	1018.51	0.0777182	0.200742	0.82003	-0.242261
424	A_52_P154858	74516	A730049H05Rik	RIKEN cDNA A730049H05 gene	-0.644219	-1.46927	-1.28448	-1.3292	-0.872629	-1.11996	179.801	87.3699	0.00194423	0.013279	0.0152524	-0.858954	-0.0427876	-0.830751	0.924011	-0.918379	-0.345372	162.22	123.162	0.38656	0.555846	0.325465	-0.151263	-0.418206	-1.07989	-1.68103	-3.85814	-1.43771	216.09	86.2616	0.0954035	0.210305	0.00281967	-0.193215	-0.749731	-1.05313	-1.45363	-1.20051	-0.930043	300.38	158.917	0.0126581	0.0895164	0.00130631	-0.801123
425	A_52_P686136	227723	Prrc2b	proline-rich coiled-coil 2B	0.0896793	-0.0115635	-0.342847	-0.2096	-0.137946	-0.122455	3311.71	3108.55	0.179547	0.271082	1.15706	-0.0318234	-0.0362621	-0.0827796	-0.213425	-0.0831156	-0.0894811	3057.12	2900.85	0.0526148	0.186233	1.08948	0.0622746	-0.24904	-0.208173	-0.0609265	-0.300744	-0.151322	3724.45	3392.48	0.0858415	0.197696	0.953518	-0.107051	-0.330079	-0.262746	-0.0986066	-0.303234	-0.220343	4156.39	3577.03	0.0109796	0.0859776	0.58327	0.115073
426	A_51_P112223	14860	Gsta4	glutathione S-transferase, alpha 4	0.839087	0.581943	-0.106701	0.303436	0.509345	0.425422	2989.34	4249.01	0.0548574	0.114669	0.770649	0.0619903	-0.0338298	0.306699	0.422282	0.200211	0.191471	2399.99	2691.86	0.0795371	0.229812	1.20125	0.315822	0.105156	-0.110356	-0.0876403	-0.206531	0.00329011	2913.59	2976.84	0.973591	0.982105	1.20263	0.0467766	-0.369933	0.0880789	-0.496699	-0.036343	-0.153624	3373.85	3084.36	0.261707	0.418888	0.825161	-0.373679
427	A_52_P474902	73368	Col20a1	collagen, type XX, alpha 1	-0.529646	-1.63057	-1.14731	-1.59232	-1.13202	-1.20637	353.838	155.959	0.00375224	0.0195871	0.00946879	-0.633545	0.0957243	-0.426209	1.30498	-0.715413	-0.0748926	211.552	191.391	0.848296	0.908856	0.728098	-0.722732	-0.68842	-1.9516	-1.83605	-2.35325	-1.51041	443.075	155.255	0.0112442	0.0722351	0.000756757	-0.482387	-0.595425	-0.732465	-1.0229	-0.501002	-0.666837	436.091	273.701	0.00253774	0.056174	0.0168977	0.727754
433	A_51_P114616	53314	Batf	basic leucine zipper transcription factor, ATF-like	1.44595	0.831688	1.69753	2.52096	0.535052	1.40624	207.516	531.181	0.0155	0.0487393	0.0726962	0.312051	-0.114804	0.15458	-0.559722	2.4433	0.447081	144.908	180.33	0.438935	0.602433	0.983728	-0.894867	-1.36881	-0.919877	0.182848	-0.738734	-0.747888	244.15	134.612	0.0428503	0.135398	0.0528462	-0.450557	-0.0671726	-0.201084	0.971912	-0.529	-0.0551802	239.916	217.211	0.847863	0.903775	0.565979	0.0899701
434	A_51_P261092	117591	Slc2a9	solute carrier family 2 (facilitated glucose transporter), member 9	-0.189863	-0.278523	-0.921469	-0.303205	-0.23645	-0.385902	867.428	672.138	0.046211	0.101409	0.626975	0.187836	-0.274794	-0.269535	-0.434797	0.336521	-0.0909537	696.278	645.941	0.574882	0.712231	0.936556	-0.0504692	0.100886	-0.118326	0.116116	0.0857979	0.0268009	1049.93	1067.33	0.597069	0.702157	1.22161	-0.299751	-0.410898	-0.151404	0.0449952	-0.093203	-0.182052	932.051	820.744	0.0841552	0.209585	0.667075	0.511376
435	A_52_P505907	227331	Gigyf2	GRB10 interacting GYF protein 2	0.849231	-0.10674	-0.0591234	-0.21293	-0.0452191	0.0850437	794.836	885.429	0.683011	0.754729	1.25201	0.580685	0.947998	0.50894	0.0492703	0.404879	0.498355	557.253	825.932	0.0262507	0.134945	0.360791	0.46923	-0.368718	-0.411752	0.205029	-0.0446892	-0.0301799	825.782	841.486	0.865561	0.907796	1.07177	0.252301	0.503372	-0.399945	0.259002	0.255828	0.174112	731.853	847.355	0.314171	0.471853	0.800534	0.782404
436	A_52_P229959	56526	40792	septin 6	0.33575	-0.806736	0.407153	0.0108451	0.21905	0.0332124	460.525	461.854	0.887737	0.917636	1.20878	-0.275719	0.220861	0.648157	-0.185054	2.32151	0.545951	336.547	389.471	0.312876	0.487321	0.810771	-0.599537	-0.340811	-0.950249	-0.0183359	-1.0099	-0.583767	404.704	276.417	0.0350963	0.12241	0.160944	-0.063025	0.0495173	0.027704	0.0453863	-0.0907263	-0.00622874	829.276	828.593	0.84276	0.899953	1.21773	-0.0897465
437	A_52_P371666	216543	Cep68	centrosomal protein 68	-0.820835	-1.52758	-0.920423	-0.621304	-1.28864	-1.03576	143.617	66.4662	0.00323565	0.0179606	0.0260758	-0.363721	0.282298	-0.0942841	-0.490314	0.223605	-0.0884832	101.563	92.0657	0.595602	0.728641	0.99243	-1.24988	-0.590839	-1.21732	-0.730568	-1.34972	-1.02767	167.162	83.4256	0.00255969	0.0393972	0.0095438	-1.24929	-0.371365	-0.967677	-0.72265	-0.60538	-0.783272	175.776	102.507	0.00660368	0.0732633	0.00493075	-0.36094
438	A_52_P1172063				0.264238	-1.54821	-0.738637	0.113978	-0.679185	-0.517562	99.4689	66.4182	0.189343	0.282008	0.3827	0.197088	0.00824607	1.6396	0.877187	1.90191	0.924808	61.4396	108.567	0.0700231	0.2152	0.320674	-0.345426	-0.472436	-1.75064	0.191124	-1.59448	-0.794371	85.4669	49.5441	0.102347	0.218693	0.0705482	-0.434583	0.103482	-0.269804	0.0547522	0.224762	-0.0642782	94.6807	87.1045	0.629683	0.746218	0.990627	-0.285942
439	A_52_P1019566				-0.467927	-1.9173	-0.429309	-0.333041	-1.34294	-0.898102	139.19	63.2906	0.045667	0.100571	0.0701545	-0.0636469	0.158659	0.505221	0.918072	3.34587	0.972836	63.219	110.187	0.189581	0.363981	0.45275	-0.929265	-2.12747	-1.24832	-1.0113	-1.52617	-1.3685	133.871	49.3742	0.00322031	0.0428337	0.0016	-1.50832	-0.979496	-1.02045	-1.07904	-0.840647	-1.08559	153.571	72.1571	0.000656586	0.0428701	0	-0.941261
440	A_51_P485499	54131	Irf3	interferon regulatory factor 3	-0.406363	-0.60039	-0.405668	-0.472322	-0.505781	-0.478105	6398.39	4599.45	0.0001881	0.00394297	0.431174	-0.0124625	-0.123302	-0.113136	-0.115251	-0.376215	-0.148073	5146.42	4724.37	0.0709537	0.216617	0.996734	-0.359102	-0.367629	-0.463286	-0.536059	-0.511922	-0.447599	6796.73	5014.6	0.000249128	0.0178675	0.292226	0.012699	0.166729	-0.271871	-0.107337	-0.0866267	-0.0572814	7423.44	7205.7	0.473446	0.619281	1.11239	0.23288
441	A_51_P189916	97961	Nol12	nucleolar protein 12	-0.0686682	-0.190079	0.0252372	-0.168309	-0.0975352	-0.0998709	2453.11	2285.31	0.0598173	0.122051	1.16292	0.170683	0.0105518	0.177559	0.127735	0.151411	0.127588	1943.06	2099.76	0.0139034	0.10179	1.21023	-0.179806	-0.279846	-0.259593	-0.386843	-0.296104	-0.280438	2682.78	2221.01	0.00107911	0.0277813	0.618081	-0.18498	0.0185916	-0.14049	-0.0343335	-0.10832	-0.0899064	3135.16	2944.44	0.0701408	0.189899	1.02505	-0.112058
442	A_51_P322871	98402	Sh3bp4	SH3-domain binding protein 4	0.352636	-0.846136	-0.555756	-0.592082	-0.647756	-0.457819	317.472	256.688	0.0934249	0.167954	0.458291	0.120574	0.479018	-0.206557	0.00475609	2.18074	0.515707	256.129	336.944	0.297412	0.473102	0.752107	-0.440117	-0.711598	-1.04464	-1.20292	-1.16448	-0.912751	360.302	206.459	0.00333037	0.0433532	0.0308469	0.0272268	0.278011	-0.0844358	-0.0657604	-0.0720958	0.0165891	665.825	683.466	0.82014	0.884922	1.22704	-0.0960998
443	A_51_P108948	74287	Kcmf1	potassium channel modulatory factor 1	-0.406692	-0.725666	-0.411643	-0.558535	-0.418621	-0.504231	1505.83	1058.01	0.00125622	0.0104374	0.392135	-0.26337	-0.0705729	-0.889007	-0.307959	-0.152701	-0.336722	1197.6	980.19	0.0797993	0.230121	0.535921	-0.223172	-0.267867	-0.368022	0.109335	-0.334243	-0.216794	1726.07	1491.7	0.0638006	0.167407	0.734907	-0.212603	0.268875	0.0867038	-0.0349724	0.14452	0.0505044	1866.97	1937.63	0.571352	0.699964	1.21664	0.0788476
444	A_51_P208591	258799	Olfr906	olfactory receptor 906	-0.122293	-0.159429	-0.0976684	-0.0926699	0.0943428	-0.0755436	1290.89	1209.34	0.161812	0.250799	1.19293	0.24925	0.118779	0.44074	0.00920868	0.791271	0.32185	1140.26	1293.22	0.0794203	0.229618	1.0434	0.09598	0.0318438	-0.168396	0.261002	0.119547	0.0679954	1080.79	1128.53	0.384772	0.515554	1.23567	0.0343317	0.12174	-0.0179567	0.0751183	0.116822	0.0660112	3083.7	3222.95	0.0661772	0.183879	1.22473	-0.0349336
445	A_51_P276085				0.473724	-2.20249	2.68774	-3.31508	0.0691672	-0.457388	161.258	78.9435	0.687135	0.758096	0.0453159	0.673573	0.379203	0.0665309	-0.679729	1.46483	0.380881	83.4507	94.171	0.340915	0.513562	0.709705	-0.0150709	-1.80573	0.39231	4.24413	-0.217728	0.519581	75.3164	83.2011	0.632873	0.731238	0.707779	0.0524432	0.516813	0.196019	0.693163	0.0501323	0.301714	60.9033	74.6814	0.0804867	0.204772	0.668294	-0.108778
446	A_51_P219858	67665	Dctn4	dynactin 4	-0.205222	-0.11808	-0.400296	-1.00423	-0.537661	-0.453098	182.764	139.551	0.0436802	0.0975667	0.482231	-0.0449834	-0.0185645	-0.559478	0.156354	1.30133	0.166932	146.412	148.292	0.616493	0.744893	1.1198	-0.202236	-0.242985	-0.347961	-0.178518	-0.966496	-0.387639	187.524	145.079	0.0582949	0.159218	0.455187	-0.231504	-0.0849247	-0.23438	0.331793	-0.0398099	-0.0517649	322.244	306.001	0.643367	0.756647	1.02756	-0.482815
447	A_51_P328725	17691	Sik1	salt inducible kinase 1	-0.61331	-0.416114	-1.61641	-0.901673	-1.09573	-0.928647	503.618	284.047	0.0111709	0.0392922	0.0434926	-0.373009	-0.602203	-0.0835932	-0.299599	0.0648724	-0.258706	444.198	358.368	0.0890986	0.243031	0.559017	-0.896859	-0.722804	-0.958934	-0.244015	-0.418497	-0.648222	636.621	408.616	0.00931064	0.0665119	0.0840663	-1.4214	-1.49069	-1.27358	-0.542981	-1.11886	-1.1695	677.349	302.567	0.00228974	0.0546145	0	-1.04368
449	A_51_P220156	228801	U46068	cDNA sequence U46068	-0.341927	-0.430704	-1.31736	-1.8736	-0.925328	-0.977783	303.816	167.88	0.0263939	0.0693735	0.0325566	-0.37248	-0.121075	-0.592085	-0.857195	0.107976	-0.366972	241.088	192.01	0.0969195	0.253811	0.422017	-0.328318	-0.152048	-1.38341	-1.00853	-1.11722	-0.797904	358.758	220.469	0.0282049	0.109779	0.0720836	-0.305336	-0.399029	-0.184491	-0.196795	-0.103108	-0.237752	542.245	459.558	0.0099893	0.0833465	0.504738	0.129257
450	A_51_P160544	58859	Efemp2	epidermal growth factor-containing fibulin-like extracellular matrix protein 2	1.58889	1.15211	1.96376	0.979918	1.08792	1.35452	601.932	1587.69	0.00180157	0.0127209	0.0674356	0.556777	0.242355	0.649484	0.0166007	1.67064	0.62717	441.61	686.555	0.09195	0.247172	0.547079	-0.116779	-0.963959	-0.212765	-0.185535	-0.285461	-0.3529	638.061	495.514	0.0851684	0.196932	0.487449	-0.129509	-0.130213	0.397847	0.184532	0.158973	0.0963262	744.126	795.089	0.395185	0.549304	1.15731	-0.177082
451	A_51_P384066	102589	AI835735	expressed sequence AI835735	-0.200826	-0.88116	-0.553608	-1.29949	0.338832	-0.51925	179.05	126.253	0.138274	0.223327	0.308356	-0.0624919	-0.0455992	-0.566484	-0.759864	0.538423	-0.179203	228.297	205.034	0.474418	0.632893	0.706943	-0.600085	0.0599405	-0.985963	-0.186887	-1.00604	-0.543806	256.015	178.574	0.0628832	0.166049	0.215556	-0.0161541	0.0408536	-0.0692485	-0.0668594	-0.108464	-0.0439745	511.561	497.373	0.163263	0.310951	1.16763	-0.146825
452	A_52_P173748	208169	Slc9a10	solute carrier family 9, member 10	0.0150545	-0.734549	-0.910715	-1.29797	0.971659	-0.391305	95.7801	67.1927	0.385328	0.485412	0.349328	0.647365	0.196245	0.29632	0.0188182	1.29727	0.491204	91.1849	117.277	0.095874	0.252522	0.740947	-0.874359	-0.0748343	-1.05641	-0.497822	-1.72102	-0.84489	111.262	59.9847	0.0376548	0.12693	0.0415283	-0.267494	-0.175278	-0.200567	0.981348	0.229229	0.113448	160.579	167.635	0.652959	0.763925	1.10022	-0.7849
453	A_52_P579230				0.409904	0.192125	0.135719	-0.635063	0.554851	0.131507	379.184	445.153	0.557543	0.645295	1.19014	0.217026	0.253083	0.607855	-0.0872502	1.15104	0.428351	404.406	482.014	0.112902	0.27501	0.846053	0.186021	-0.120614	-0.384335	0.449915	0.049137	0.036025	442.685	443.444	0.810383	0.867968	1.19049	0.294787	0.382116	0.111949	0.526808	0.183769	0.299886	1326.49	1639.43	0.0148528	0.0940065	0.608584	0.0625321
454	A_51_P353703	14302	Frk	fyn-related kinase	0.455763	0.456407	0.328618	-0.359723	1.66589	0.509391	215.777	280.397	0.193928	0.287158	0.701801	0.709716	0.491099	0.321747	-0.413406	-0.169241	0.187983	237.621	283.135	0.418115	0.584188	0.859086	-0.364702	-0.353452	-0.915297	-0.574628	-0.980853	-0.637786	328.676	217.766	0.00869048	0.0645467	0.137143	0.00718629	-0.0285989	0.198922	0.759753	0.323897	0.252232	362.842	438.91	0.150785	0.295508	0.817206	0.51792
455	A_52_P395342				-0.00607159	-1.69178	-0.796345	-1.05627	0.472929	-0.615508	167.387	95.5702	0.183567	0.27557	0.241643	-0.94631	-0.0822423	0.857962	-0.485174	0.304114	-0.0703301	112.979	100.369	0.832658	0.898616	0.70012	-1.03621	-1.18557	-0.934034	1.10299	-0.95681	-0.601926	202.605	113.372	0.231254	0.364097	0.0500159	-0.729705	-0.639089	-0.687774	-0.419751	-0.349979	-0.56526	215.943	145.21	0.00173088	0.0509039	0.0370769	-1.02506
456	A_52_P69515				-0.245152	-0.82133	-0.607692	-0.861007	0.905079	-0.32602	239.849	172.739	0.374624	0.47494	0.49042	-0.0388075	0.312079	0.239184	-0.012748	1.22495	0.344932	196.489	228.157	0.208338	0.384219	1.00868	-0.186066	0.36733	-0.316583	0.417421	-0.729116	-0.0894029	277.291	259.327	0.699836	0.782989	0.957346	-0.117526	-0.285209	-0.151378	0.0338919	-0.00298201	-0.104641	451.385	417.083	0.138981	0.280994	0.9798	-0.390929
457	A_51_P342805	19273	Ptpru	protein tyrosine phosphatase, receptor type, U	-0.0814385	-0.493258	-0.401551	-0.677825	-0.275646	-0.385944	404.437	312.197	0.0184113	0.0546221	0.635945	-0.0524696	-0.0563062	0.291687	0.039132	1.66154	0.376717	357.925	382.415	0.313873	0.488289	1.09525	-0.096045	-0.324005	-0.55758	-0.679041	-1.04957	-0.541247	457.741	333.577	0.0286675	0.110534	0.255161	-0.262869	-0.00943152	-0.276934	0.178038	-0.195622	-0.113364	838.806	774.186	0.262491	0.41961	0.876764	0.181044
458	A_52_P544052	407823	Baz2b	bromodomain adjacent to zinc finger domain, 2B	0.502794	-0.087631	0.427482	-0.0685118	1.29906	0.414638	231.748	281.009	0.176106	0.267258	0.863944	-0.0408377	-0.227976	-0.160075	-0.530528	1.64034	0.136185	217.85	221.771	0.741404	0.836982	0.954561	-0.0076244	0.00181746	-0.276097	0.113655	-0.697119	-0.173074	316.778	278.434	0.301312	0.435406	0.948319	-0.189188	-0.22734	-0.226867	0.838188	-0.153659	0.00822667	270.069	267.898	0.970427	0.982661	0.921419	0.119816
459	A_51_P252650	258949	Olfr338	olfactory receptor 338	0.162425	-0.414467	0.149277	-0.164634	1.28597	0.203713	508.118	509.43	0.522153	0.613326	1.16967	0.191526	0.266377	-0.0505726	0.352912	0.919647	0.335978	542.659	656.63	0.104659	0.26383	1.00267	0.153044	0.180812	-0.337427	0.222683	-0.0200217	0.0398182	558.112	581.016	0.717346	0.797443	1.22233	0.150376	0.228287	0.189114	0.400185	0.248657	0.243324	1225.77	1449.79	0.00469715	0.066685	0.788832	0.144434
460	A_52_P486759	70601	Ecd	ecdysoneless homolog (Drosophila)	-0.369723	-0.0802721	-0.141568	-0.309733	2.18294	0.25633	371.369	352.4	0.625463	0.705692	1.12837	-0.189806	0.157789	0.293899	0.749825	1.25539	0.45342	302.234	374.906	0.145112	0.313572	0.906337	-0.0633546	0.216715	-0.300479	-0.026094	-0.413924	-0.117427	496.366	457.014	0.348448	0.481135	1.02576	-0.264906	-0.113422	-0.203642	0.304345	0.0266876	-0.0501874	581.772	559.447	0.645716	0.758379	1.03761	-0.139875
461	A_52_P83193	66500	Slc30a7	solute carrier family 30 (zinc transporter), member 7	-0.0620469	-0.381342	-0.129901	-0.484807	0.189505	-0.173718	1075.5	927.112	0.220576	0.316789	1.01681	-0.334177	-0.180186	-0.318208	-0.789632	-0.0100733	-0.326455	949.437	775.335	0.0656084	0.207641	0.532506	-0.2427	-0.326248	-0.455881	-0.617711	-0.612683	-0.451045	1269.11	943.06	0.00387914	0.0456979	0.316163	0.135765	-0.0254806	-0.0216208	0.0584707	-0.101846	0.00905758	1698.25	1712.63	0.834138	0.894472	1.23346	-0.0246414
462	A_51_P508029	66881	Pcyox1	prenylcysteine oxidase 1	0.440832	-0.024444	0.080984	0.0772988	0.211928	0.15732	2438.58	2754.81	0.121306	0.203193	1.23683	0.102093	0.00944528	0.240633	-0.258379	0.203614	0.0594811	1876.53	1948.48	0.539794	0.685343	1.19289	0.311725	0.259281	-0.129944	0.0619326	-0.0174178	0.0971153	2872.98	3101.76	0.307818	0.441826	1.20745	0.148616	-0.120008	0.299304	-0.0572244	0.151424	0.0844223	2729.45	2913.68	0.331013	0.488561	1.1676	-0.0109349
463	A_52_P281033	56468	Socs5	suppressor of cytokine signaling 5	0.794352	0.447604	0.853257	0.340959	-0.387004	0.409834	228.153	310.232	0.138555	0.223616	0.806981	0.76064	0.950924	0.679121	0.479901	1.91589	0.957295	139.901	268.039	0.019078	0.117194	0.104662	0.15039	-0.0190452	0.0319896	0.3885	-0.127748	0.0848171	228.142	240.091	0.391014	0.521495	1.2367	-0.114854	-0.0576728	-0.0598719	0.112399	0.190786	0.0141572	295.071	298.105	0.82129	0.885795	1.22477	-1.00809
464	A_51_P483081	64898	Lpin2	lipin 2	-0.399946	-0.622154	-0.343419	-0.791411	-1.15919	-0.663224	349.466	229.919	0.0109188	0.0387235	0.188268	-0.19562	-0.0484472	-0.0727055	-0.948004	-0.219927	-0.296941	261.061	224.948	0.148334	0.317658	0.620173	-0.823578	-0.988497	-1.31262	-0.680025	-1.09222	-0.979388	369.279	190.098	0.000837157	0.0259625	0.0158582	-0.701784	-0.402019	-0.885009	-0.501588	-0.245431	-0.547166	429.763	298.176	0.0082209	0.0790051	0.0471568	0.840504
465	A_52_P132334	109168	Atl3	atlastin GTPase 3	0.228873	0.199997	0.145349	-0.0500556	0.0896774	0.122768	1662.9	1830.58	0.0677447	0.133193	1.28586	-0.0729002	0.0269425	0.000655147	0.0203959	-0.143429	-0.0336672	1311.33	1288.64	0.361147	0.532525	1.15541	0.0792617	-0.197173	-0.271388	-0.0305171	-0.0762229	-0.0992079	1741.72	1635.47	0.183704	0.313943	1.05866	-0.0634377	-0.033995	-0.0124336	-0.207557	0.0850203	-0.0464806	2130.33	2068.48	0.381787	0.537098	1.16025	0.0199635
467	A_52_P276537	78255	Ralgps2	Ral GEF with PH domain and SH3 binding motif 2	1.07375	-0.0452608	-0.104805	-0.159502	-0.464236	0.0599888	238.56	246.322	0.832985	0.875976	1.19383	0.149767	0.698334	-0.39062	-0.260776	0.819961	0.203333	156.964	181.268	0.45284	0.61427	0.892941	0.133211	0.641682	-0.346754	0.154067	-0.355686	0.0453039	261.426	263.734	0.819769	0.874727	1.17846	-0.433728	-0.351734	0.0175629	0.286296	-0.204824	-0.137286	283.262	255.771	0.352352	0.509534	0.708376	-0.797083
468	A_51_P249335	231691	Sds	serine dehydratase	-0.894615	-0.797565	-0.944442	0.232364	-1.01335	-0.683521	9762.67	6400.54	0.0418754	0.0947949	0.124203	-0.333378	0.324759	-0.865449	0.0327572	-1.55791	-0.479845	7474.74	6447.12	0.225386	0.402001	0.349609	0.208022	0.249628	-0.296161	0.325812	-0.07414	0.0826321	11076.8	11941.1	0.516183	0.634548	1.2154	0.442035	0.517417	0.0368829	0.506892	1.66145	0.632935	11228.1	19072.7	0.0803703	0.204614	0.128131	0.507483
469	A_51_P200867	76483	Lmf1	lipase maturation factor 1	-0.373658	-0.313248	-0.306138	-0.232953	-0.154472	-0.276094	10932.1	8942.41	0.00187444	0.0130207	0.811657	0.120159	0.0755438	-0.151022	0.0269872	-0.24926	-0.0355183	8191.87	8230.31	0.640925	0.763264	1.15962	0.191312	0.115233	-0.142649	-0.0796999	-0.159471	-0.0150547	12939.8	12826.1	0.84143	0.890336	1.19609	0.0701442	0.228217	0.00726432	0.0232516	0.105293	0.0868339	12355.6	13156.4	0.0920016	0.219971	1.19292	-0.160854
471	A_51_P229875	243780	E330009J07Rik	RIKEN cDNA E330009J07 gene	-0.371903	-0.329759	-0.103418	-0.593574	-0.330604	-0.345852	487.646	386.017	0.0113748	0.0397199	0.650513	-0.521267	-0.175782	-0.0701327	-0.317167	1.55706	0.0945413	349.437	330.399	0.811618	0.884948	0.875733	-0.117546	-0.515348	-0.492836	-0.148985	-0.510743	-0.357091	597.801	466.621	0.0175048	0.0879177	0.477389	-0.119908	-0.0691161	-0.0528158	0.00357938	-0.0405076	-0.0557536	598.071	576.128	0.0499975	0.15884	1.1334	0.276688
472	A_52_P478550	381549	Zfp69	zinc finger protein 69	0.358422	-1.08219	-0.357398	-0.816	-0.99074	-0.577582	221.734	147.693	0.0949158	0.169891	0.281635	-0.130805	0.12001	0.339221	-0.0969867	4.52968	0.952223	148.194	224.423	0.348967	0.521397	0.473373	0.108747	-0.917692	-0.604427	-0.88406	-1.33786	-0.727058	298.319	180.984	0.038695	0.128455	0.114076	-0.0716688	-0.253542	-0.0785139	0.353969	0.127123	0.0154735	315.308	320.114	0.889672	0.931601	1.19086	-0.119231
473	A_52_P250883	106052	Fbxo4	F-box protein 4	-0.241193	-0.661996	-0.474101	-0.241057	0.985073	-0.126655	258.064	209.262	0.683849	0.755414	0.863221	-0.0681013	-0.2672	-0.0677965	-0.267949	2.61434	0.388659	238.569	254.585	0.524836	0.673414	1.0612	0.174477	0.241324	0.0170644	0.080958	-0.362529	0.030259	314.095	321.55	0.790053	0.852525	1.22367	0.037348	-0.264193	-0.512615	0.0976699	0.185114	-0.0913352	516.623	482.274	0.519754	0.658148	0.970633	-0.561327
474	A_52_P432815	66566	Ntpcr	nucleoside-triphosphatase, cancer-related	0.352792	0.163517	0.701036	0.327659	0.731029	0.455207	265.465	350.201	0.0149703	0.0475745	0.847111	0.328406	0.249027	0.279752	0.316398	0.782946	0.391306	227.785	292.61	0.0167573	0.110595	0.899248	0.30111	0.000552309	0.278604	-0.109724	-0.633488	-0.0325892	332.465	320.237	0.857495	0.902208	1.15578	0.18858	-0.0866535	-0.192436	-0.0555182	-0.201478	-0.0695011	452.688	432.129	0.38209	0.537361	1.07067	-0.423811
475	A_52_P610121	11352	Abl2	v-abl Abelson murine leukemia viral oncogene homolog 2 (arg, Abelson-related gene)	0.289889	-0.46269	-0.544425	-1.48257	0.653029	-0.309353	144.853	115.025	0.450618	0.547241	0.521165	0.317322	0.557013	0.583359	0.0985632	0.187413	0.348734	110.129	144.127	0.0228631	0.126454	0.745075	1.0116	0.210596	-1.3744	-0.357042	-2.43751	-0.589352	143.995	101.232	0.38427	0.51508	0.161743	0.270914	0.18553	-0.0514438	0.368091	-0.181823	0.118254	251.942	273.352	0.31173	0.469324	1.09841	-0.239806
476	A_51_P214251	67795	Rnls	renalase, FAD-dependent amine oxidase	0.569116	-0.474548	-0.187749	-0.248284	2.43105	0.417916	116.246	128.61	0.477038	0.57233	0.898799	-0.115171	0.161202	0.0506045	0.124275	0.218873	0.0879565	114.582	121.416	0.201722	0.377482	1.20669	0.421852	-0.0109483	-1.14613	-0.184943	-2.11081	-0.606195	165.671	105.635	0.253484	0.387077	0.233451	0.388712	-0.529172	-0.478922	0.411859	-0.450906	-0.131686	195.444	177.659	0.577987	0.705304	0.526682	-0.678671
478	A_51_P417991	13617	Ednra	endothelin receptor type A	0.730138	-0.779752	0.642419	-0.0341359	2.83997	0.679728	78.7303	110.752	0.323906	0.424641	0.531631	0.247562	0.0910603	0.232149	0.282071	1.70783	0.512134	108.436	137.758	0.163888	0.335747	0.870021	0.824872	1.14822	0.274326	0.668384	-1.50554	0.282052	74.8778	97.5366	0.581227	0.689148	0.409735	0.49349	-0.38855	-0.615262	0.122138	0.283637	-0.0209093	194.186	193.64	0.924467	0.955127	0.931087	-0.220609
479	A_51_P143309	258306	Olfr1337	olfactory receptor 1337	-0.0969214	-0.498987	-0.209339	-0.280563	3.08733	0.400304	409.49	371.882	0.584857	0.669962	0.94976	-0.0497876	0.272364	1.1859	-1.57262	0.704673	0.108107	484.154	455.023	0.826858	0.894892	0.799526	0.511243	-0.488502	-0.160896	0.297028	-0.914306	-0.151087	361.644	344.369	0.589879	0.696325	0.83381	0.135581	-0.132028	-0.0880595	0.0970221	0.0526491	0.0130328	845.599	864.966	0.81504	0.881206	1.23443	-0.1709
480	A_51_P123494	320244	Ttll5	tubulin tyrosine ligase-like family, member 5	0.255744	-0.282735	-0.775528	-1.34372	-1.08743	-0.646734	153.475	104.289	0.086939	0.159385	0.194616	-0.355416	0.453511	0.65542	0.963565	3.66071	1.07556	89.0646	149.157	0.189881	0.364287	0.202116	1.07304	-0.834207	-1.58151	-1.38599	-1.84091	-0.913917	158.52	87.5763	0.155163	0.282266	0.0217518	0.607708	-0.136795	-0.262684	0.357343	-0.57077	-0.00103949	225.208	216.667	0.995783	0.997802	0.90688	-0.460608
481	A_51_P110421				-0.27387	-1.82835	-0.827483	-0.437059	0.348989	-0.603555	111.724	63.3294	0.169176	0.259194	0.278742	-0.145964	-0.118367	0.0897435	0.00454618	1.6939	0.304771	88.0388	96.513	0.43291	0.597065	1.17312	0.509552	-1.64621	-2.07074	-1.59391	2.47112	-0.466038	116.225	74.6851	0.616903	0.717979	0.0460033	-0.928855	-0.303846	-0.647114	-0.21343	-0.737369	-0.566123	142.141	96.6937	0.0135438	0.0910209	0.042002	-0.126773
482	A_52_P408156				2.43324	2.91543	3.09351	0.349934	2.90089	2.3386	28.0321	133.918	0.0100784	0.0367472	0.0077088	1.75492	0.743423	2.02119	1.58495	1.29284	1.47946	43.2203	120.724	0.00249496	0.0549924	0.00460076	2.22062	2.59389	1.26692	0.359587	3.7503	2.03827	27.5053	116.787	0.0242763	0.102117	0.01552	1.93255	1.45699	0.95205	1.83566	-0.11149	1.21315	45.4918	106.421	0.0313374	0.126686	0.00135977	0.563684
483	A_52_P618417				2.39437	2.16489	2.53326	2.3866	3.10473	2.51677	759.483	4076.8	9.1353e-05	0.00291138	0.00291139	0.74169	1.01367	1.07866	0.730437	2.01807	1.11651	370.731	849.953	0.00916778	0.0852061	0.0511133	0.345721	0.7814	-0.0329238	-0.0440291	0.0671963	0.223473	467.151	516.976	0.225614	0.358781	0.989977	0.728496	0.375683	0.904982	2.24016	0.727173	0.9953	352.339	747.708	0.0368338	0.136629	0.00478873	0.258988
484	A_51_P126275	16688	Krt6b	keratin 6B	0.0544181	-0.162932	-0.260152	-0.555653	1.0889	0.0329171	348.514	328.858	0.912229	0.936148	1.15535	0.211582	0.104218	0.0364203	0.615654	0.676882	0.328951	325.031	379.915	0.068533	0.212794	1.05152	0.209158	-0.226941	-0.657412	-0.909957	-1.52139	-0.621309	369.532	270.639	0.102825	0.219397	0.207837	-0.162801	-0.0943636	-0.0973633	-0.31947	-0.0983966	-0.154479	874.878	786.419	0.0230995	0.110817	0.839946	-0.406012
485	A_51_P403477	13370	Dio1	deiodinase, iodothyronine, type I	-0.865093	-1.16617	-1.24385	-1.9505	-1.04435	-1.25399	11097.9	4870.2	0.00250879	0.0154341	0.00466205	-0.644795	-0.654333	-1.14063	-1.02542	-1.18046	-0.929127	9372.96	5196.08	0.00135986	0.0464769	0.0121634	-0.259042	-0.551987	-0.267882	-0.453065	-0.511005	-0.408596	12858.6	9743.66	0.00263303	0.0395726	0.359082	-0.292466	-0.714609	-0.488515	0.463962	-0.584401	-0.323206	13838.3	11505.6	0.196093	0.34884	0.152483	-1.95723
486	A_51_P500882	17086	Ncr1	natural cytotoxicity triggering receptor 1	-0.000468578	-1.7326	-1.05754	-0.798641	0.743568	-0.569137	114.661	66.2052	0.255772	0.354382	0.253403	-0.701277	-0.146208	0.864445	0.845011	0.218074	0.216009	81.1486	87.4582	0.509961	0.661749	1.03963	0.358562	-1.10177	-1.58712	-1.21195	-2.6566	-1.23977	130.126	58.2491	0.0630416	0.166309	0.00709746	0.00815551	-0.754719	-0.490267	-0.776223	-0.542798	-0.51117	127.228	88.7695	0.0225344	0.10969	0.0644633	-0.502637
487	A_51_P478598	18032	Nfix	nuclear factor I/X	-0.46089	-0.454037	-1.3842	-0.711164	-0.264372	-0.654932	1593.84	1032.6	0.0284188	0.0727347	0.20582	-0.521562	-0.193423	-0.69498	-0.102218	0.0627437	-0.289888	1349.25	1107.97	0.105573	0.265039	0.564909	0.113769	-0.0155945	-0.162099	0.201841	-0.215203	-0.0154574	1786.11	1774.85	0.85598	0.900956	1.18495	-0.345896	-0.237662	-0.40611	-0.257171	-0.312718	-0.311911	1788.29	1442.95	0.000508768	0.0408648	0.308126	0.304151
489	A_52_P755265				0.1423	-1.3408	0.216918	-0.299581	2.76571	0.29691	65.403	72.3171	0.682997	0.754734	0.980194	0.375201	0.0733891	1.04079	-0.41598	1.11549	0.437779	76.199	92.4397	0.206348	0.382332	0.762054	2.49778	0.165604	-1.97852	0.219556	-0.393958	0.102092	64.9428	74.9216	0.893685	0.927408	0.664858	0.158199	0.103446	-0.124865	0.444531	0.520346	0.220331	76.7231	89.8261	0.134759	0.275434	0.825365	0.0970827
490	A_51_P436610				-0.0394494	0.0146213	-0.153942	0.0885358	0.445355	0.0710241	2223.39	2264.2	0.523235	0.614284	1.28899	0.00288183	0.0846071	-0.154491	0.132593	-0.204768	-0.0278354	1755.88	1759.57	0.695639	0.803915	1.16214	0.0634667	0.0944336	-0.0782087	0.145328	-0.0255589	0.0398922	2222.49	2287	0.38121	0.512318	1.23402	-0.0645149	0.101614	0.151632	-0.0656318	0.235943	0.0718084	3303.37	3471.49	0.295777	0.453628	1.20533	-0.238497
491	A_51_P199339	194388	Tet3	tet oncogene family member 3	-0.575949	-0.954879	-1.1089	-1.71973	-1.56824	-1.18554	260.626	117.809	0.00465911	0.0223721	0.00813656	-0.344393	0.319092	0.030725	0.728614	1.1878	0.384368	114.4	135.418	0.223087	0.399927	0.914997	0.0258823	-1.01309	-1.98137	-1.46157	-1.66268	-1.21857	219.84	95.9023	0.0250224	0.103597	0.00906367	-0.0606591	-0.598971	-0.334115	-0.0792368	-0.794973	-0.373591	257.575	194.426	0.0603712	0.17519	0.190489	-1.54818
492	A_52_P465886	107022	Gramd3	GRAM domain containing 3	-0.0748659	0.00846075	0.137713	-0.0499605	0.064841	0.0172376	1644.99	1653.32	0.678369	0.750959	1.26938	-0.0317223	-0.0743701	-0.17707	-0.151515	-0.073286	-0.101593	1422.78	1333	0.0198322	0.119511	1.0617	0.393175	0.154138	-0.0749853	0.259364	0.0682535	0.159989	1700.29	1901.14	0.1161	0.236076	1.13105	0.0318082	-0.117822	-0.0717581	0.0934305	0.0163577	-0.00959682	2214.6	2200.39	0.811412	0.878633	1.21898	-0.136076
493	A_52_P867393				1.9206	1.12718	3.18463	-0.321467	2.26513	1.63522	39.6827	115.369	0.0501022	0.107427	0.0387625	1.56264	0.721837	1.9989	0.89654	1.03664	1.24331	48.4681	112.645	0.00613092	0.0728657	0.0255758	2.29766	2.02561	2.51771	0.932149	3.97955	2.35053	26.5222	133.604	0.0086411	0.0644451	0.0083463	0.743901	1.29348	0.619427	1.95309	0.388399	0.999658	50.1818	100.199	0.0235721	0.111818	0.0093498	0.427682
494	A_52_P763049				0.462325	1.27191	1.23609	0.0173385	0.167759	0.631086	45.5102	69.6313	0.0753515	0.143706	0.543137	1.68282	0.524307	1.82063	1.03894	0.509056	1.11515	51.1558	111.72	0.0158797	0.107643	0.0502603	2.53908	2.4596	-1.77227	0.73722	0.252735	0.843273	47.3636	87.379	0.348943	0.481626	0.129677	0.344912	1.44947	0.704893	1.07055	-0.033413	0.707284	54.3821	89.6912	0.0535703	0.164892	0.0432378	1.89656
495	A_52_P715304				0.437066	-1.09083	-0.809397	-1.66722	-0.37723	-0.701521	104.694	62.4405	0.118231	0.199547	0.140038	-0.101608	0.260515	0.997673	0.661938	3.38108	1.03992	66.7103	116.793	0.165426	0.337549	0.339625	2.40114	0.274874	-1.50383	3.28123	3.23062	1.53681	53.152	121.884	0.175364	0.304705	0.0827804	0.815711	0.169206	0.0785838	-1.47249	-1.09917	-0.301631	108.88	80.9581	0.517802	0.656457	0.195819	-0.891758
496	A_52_P488540				-0.0649803	0.557379	0.102224	0.261658	-0.104244	0.150407	60.8921	66.7482	0.280643	0.380067	1.27487	0.453201	0.578344	0.0429445	1.26216	3.62857	1.19304	65.4707	125.153	0.135815	0.302486	0.111934	2.194	2.57086	-1.2617	-0.756953	-0.079754	0.533292	51.2202	84.5496	0.531891	0.648197	0.421388	-0.448689	0.491602	0.353653	-0.0047701	-0.233433	0.0316727	74.1731	75.8525	0.865071	0.915421	1.04938	0.462056
497	A_52_P375003	66352	Blzf1	basic leucine zipper nuclear factor 1	-0.443895	-0.658594	-0.127676	-0.818842	-1.04412	-0.618626	405.098	270.932	0.0168735	0.0516313	0.219854	-0.563633	-0.362032	0.124318	-0.171258	0.824005	-0.0297199	361.058	307.386	0.907818	0.945074	0.822182	0.352337	-0.254923	-0.786868	-0.367014	0.0155011	-0.208193	365.305	312.886	0.335774	0.468748	0.791588	0.143167	0.270736	0.890447	-0.28464	0.469178	0.297777	696.528	937.916	0.197789	0.350819	0.466077	-0.502123
498	A_51_P294849	228033	Atp5g3	ATP synthase, H+ transporting, mitochondrial F0 complex, subunit C3 (subunit 9)	0.00578633	-0.288036	-0.100096	-0.273058	0.0178306	-0.127515	261471	239494	0.124703	0.207443	1.12849	-0.376462	-0.277559	-0.400805	-0.450222	-0.0445609	-0.309922	238058	190549	0.012605	0.0974739	0.566077	-0.174261	-0.1822	-1.08999	-1.33318	-1.53368	-0.862661	269234	169230	0.0401151	0.130971	0.0605957	-0.0295336	0.262358	0.42026	-0.236689	0.175622	0.118404	325185	356534	0.360606	0.517559	1.08234	-0.0629895
499	A_52_P32121	216197	Ckap4	cytoskeleton-associated protein 4	2.24086	2.47439	2.70316	2.23587	1.65595	2.26204	803.331	4040.57	0.000197458	0.0040214	0.00868251	0.749837	0.910655	1.63594	1.02287	2.66768	1.3974	526.356	1499.51	0.0164915	0.109677	0.0225	0.401346	-0.0721781	0.386239	0.0991343	0.490649	0.261038	765.667	921.893	0.0697977	0.176185	1.00284	0.359196	0.200785	0.987374	0.994221	0.53711	0.615737	755.941	1184.42	0.0191131	0.103345	0.0791685	0.236521
500	A_51_P441199	18316	Olfr19	olfactory receptor 19	0.106257	0.243613	0.0508827	-0.483296	0.532666	0.0900246	242.481	268.437	0.61549	0.696673	1.2835	0.257356	0.204335	0.0807768	0.0119789	0.886575	0.288204	238.247	281.01	0.138199	0.305308	1.07047	0.749578	-0.0451966	-0.768392	0.241764	0.71771	0.179093	228.106	254.016	0.556608	0.668955	0.924072	0.0976692	0.0672783	0.0414818	0.00655518	-0.00480015	0.0416369	507.048	524.547	0.0929616	0.221209	1.23982	0.254616
501	A_51_P412732	67102	D16Ertd472e	DNA segment, Chr 16, ERATO Doi 472, expressed	0.423031	0.654991	1.03133	0.144245	0.406167	0.531953	374.386	542.053	0.0232045	0.0636201	0.690027	-0.116414	0.513748	0.372011	0.158813	0.606864	0.307004	314.006	380.351	0.0773752	0.226305	0.918779	0.637784	-0.03821	-0.222802	0.522834	0.907572	0.361435	352.269	442.773	0.163979	0.292022	0.785863	-0.623121	-0.64157	-0.779239	-0.433906	-0.446003	-0.584768	377.076	252.739	0.000843997	0.0439747	0.0313479	0.276619
502	A_52_P683517				-0.0309968	-0.392986	-1.07109	-1.70641	-1.24192	-0.888681	270.912	162.931	0.0418572	0.0947796	0.0567273	0.0832421	0.0675199	0.12825	0.136871	0.31322	0.145821	194.631	212.046	0.0292129	0.141123	1.20883	0.290345	-0.183803	-0.915834	-0.952959	-0.964475	-0.545345	275.759	187.387	0.0998338	0.215697	0.273338	-0.264944	-0.00910612	-0.429053	-0.320025	-0.156389	-0.235904	333.447	280.68	0.0303377	0.12508	0.52887	0.569799
503	A_51_P494229	14426	Galnt4	UDP-N-acetyl-alpha-D-galactosamine:polypeptide N-acetylgalactosaminyltransferase 4	-0.460001	-0.369751	-1.33769	-0.590594	-1.43797	-0.839201	138.415	77.695	0.0210314	0.0595656	0.0745509	-0.441395	-0.522829	0.562436	-0.477816	-0.264125	-0.228746	117.499	94.2366	0.321734	0.49569	0.54939	0.299303	-0.875458	-0.99751	-0.153264	1.11615	-0.122155	104.734	85.7281	0.771608	0.839098	0.640712	-0.844974	-0.70284	-0.163297	-1.0506	-0.624476	-0.677237	168.268	108.287	0.0101045	0.0836185	0.0156507	-1.43507
504	A_51_P258281	14419	Gal	galanin	-0.0345005	-0.256558	-0.373043	-0.123789	-0.264725	-0.210523	2848.96	2502.56	0.0235531	0.0642365	0.997056	0.0888585	0.217348	0.0886436	0.0510804	-0.157912	0.0576038	2455.44	2613.06	0.397522	0.565868	1.20871	0.237899	-0.0748651	-0.189398	0.0144684	0.0732003	0.012261	2744.94	2797.68	0.871482	0.912094	1.20931	0.0718229	-0.0262968	-0.0924501	-0.0397733	-0.0159729	-0.020534	4333.26	4279.1	0.482386	0.62677	1.2125	0.195202
505	A_52_P835520				-1.99072	-2.41066	-2.38624	-2.75767	-2.40719	-2.3905	8451.77	1735.56	3.99072e-05	0.0022921	0	-1.35516	-0.498273	-1.85332	-0.971704	-1.78729	-1.29315	8888.93	4373.36	0.00707218	0.077061	0.000699301	-0.075615	-0.189961	-0.118198	-0.463585	-0.441072	-0.257686	11218.6	9677.51	0.0343352	0.121252	0.71582	-0.207871	-0.211539	-1.10013	-0.689508	-0.491829	-0.540175	17400	12340.9	0.0316593	0.127207	0.0481597	-1.0122
506	A_51_P148221	26878	B3galt2	UDP-Gal:betaGlcNAc beta 1,3-galactosyltransferase, polypeptide 2	-0.153654	-0.394443	-1.51415	-0.814814	-1.72081	-0.919575	136.498	74.8588	0.0395446	0.0911484	0.0543256	-0.98713	0.680649	-0.0121515	0.666285	0.96028	0.261586	87.4608	94.5078	0.497329	0.651486	0.741825	0.390123	-1.63607	-1.97789	-1.493	-0.762806	-1.09593	142.874	62.6618	0.0599079	0.161825	0.0158582	-0.0375324	-0.28673	-0.560356	0.604899	-0.209337	-0.0978114	128.49	115.13	0.642426	0.755755	0.719275	-0.414253
507	A_52_P70787	114642	Brdt	bromodomain, testis-specific	0.229361	0.272439	0.333829	0.858531	-0.0762553	0.323581	153.925	191.137	0.0993856	0.175531	1.06546	-0.135148	0.223073	-0.177381	-0.0391868	0.830212	0.140314	140.883	156.453	0.492262	0.647072	1.1929	0.85721	0.876995	-0.113815	0.0243942	1.70867	0.67069	157.357	230.716	0.112598	0.23161	0.316428	0.0671258	0.410417	0.0221468	-0.0165653	0.228107	0.142246	178.949	197.695	0.145845	0.289737	1.07131	-0.412663
508	A_51_P201327	17165	Mapkapk5	MAP kinase-activated protein kinase 5	0.00120842	-0.140651	-0.528468	-0.408485	-0.0940451	-0.234088	3670.96	3159.07	0.0795595	0.149371	0.962265	0.272705	0.306061	0.26174	0.097699	-0.0182295	0.183995	2961.58	3404.75	0.0414398	0.166312	1.10806	0.279429	-0.0919147	-0.151484	-0.116881	0.100258	0.0038813	3743.24	3756.77	0.964844	0.976674	1.19717	0.0125503	-0.0821917	-0.100525	-0.145734	-0.117544	-0.0866888	3722.22	3511.8	0.0323072	0.128566	1.06817	-0.0364588
509	A_52_P469249				-0.185751	-0.0888575	-1.15611	0.138742	0.02278	-0.253838	6784.83	5938.13	0.335495	0.436445	0.826695	-0.313353	-0.00121524	-0.0208406	0.0752547	-0.159053	-0.0838413	5844.62	5513.02	0.28959	0.465401	1.07279	0.562742	0.219348	0.34509	0.358119	0.0645591	0.309972	6655.52	8340.67	0.019813	0.0931561	0.847501	-0.0312358	-0.780225	0.0216425	-0.157483	-0.300113	-0.249483	6989.87	5983.94	0.158025	0.304593	0.455978	-0.602287
510	A_52_P381913				-0.746295	-0.507891	-0.997266	-1.40806	-1.3263	-0.997163	334.385	171.509	0.00427611	0.0212429	0.0247009	-0.945646	0.0197669	0.150637	-0.219902	1.14412	0.0297942	173.894	153.136	0.935514	0.962159	0.84972	-0.689826	-1.46133	-2.03725	-1.47082	-1.25217	-1.38228	331.754	123.87	0.00312502	0.0423116	0.00182171	-0.767328	-0.466047	-0.406952	-0.350248	-0.607699	-0.519655	323.201	224.107	0.0023105	0.054639	0.0553312	-0.539619
511	A_52_P508622				-0.657132	-1.47904	-0.565407	-0.695352	-0.562215	-0.791829	108.262	59.9435	0.0104097	0.0375302	0.110938	-0.1283	0.53415	0.510254	0.0915638	0.890706	0.379675	72.626	90.2986	0.101596	0.259878	0.808808	0.151515	-1.18877	-1.28991	-0.65677	0.199368	-0.556911	85.5545	53.851	0.154596	0.281593	0.231492	-0.397128	0.700303	-0.71755	-0.65653	-0.827241	-0.379629	100.337	74.4485	0.245143	0.402172	0.0848645	0.446084
512	A_52_P562054	56542	Ick	intestinal cell kinase	-0.136089	-0.275539	-0.365269	-0.748981	-0.364258	-0.378027	688.391	540.318	0.0205502	0.0587032	0.641514	-0.208174	-0.0318945	-0.0659269	-0.395946	0.316535	-0.0770813	572.119	541.843	0.548366	0.691931	1.02336	-0.331203	-0.283562	-0.390296	-0.206769	-0.037844	-0.249935	726.451	607.373	0.0148055	0.081228	0.635018	-0.0537405	-0.0950623	-0.0148237	0.131122	-0.0725606	-0.0210131	795.332	787.901	0.628591	0.745286	1.19437	-0.502325
513	A_52_P471583	17425	Foxk1	forkhead box K1	-0.404719	-0.20949	-0.401352	-1.0113	-0.762253	-0.557823	313.418	221.657	0.0180562	0.053927	0.3015	-0.466271	0.145607	0.14407	-0.307945	0.575574	0.0182072	230.613	227.355	0.92554	0.956117	1.07991	0.0610659	-0.373153	-0.872931	-0.794648	-0.211158	-0.438165	344.15	262.834	0.0678007	0.173154	0.38621	-0.0409099	-0.1745	-0.0550038	-0.283654	-0.177791	-0.146372	415.183	376.253	0.0309088	0.125884	0.879334	0.134275
514	A_52_P518182	99470	Magi3	membrane associated guanylate kinase, WW and PDZ domain containing 3	0.0516964	-0.349241	-0.693787	-0.405809	-0.658147	-0.411057	319.722	248.758	0.0373703	0.0875854	0.589962	-0.12943	0.169189	0.653613	0.0073832	1.34305	0.408761	209.379	255.758	0.202153	0.377915	0.948412	0.244696	-0.378437	-0.721277	-0.182527	-0.0183312	-0.211175	335.981	288.908	0.265994	0.400292	0.796793	-0.732417	-0.25495	-0.147066	-0.303283	-0.507247	-0.388993	268.189	201.364	0.0200223	0.1051	0.175575	0.458154
515	A_51_P298486	67542	Cog6	component of oligomeric golgi complex 6	-0.237806	-0.366143	-0.329146	-0.286073	-0.254681	-0.29477	2703.25	2204.83	0.000235728	0.00437588	0.799946	-0.18675	-0.0446808	0.00483417	-0.136179	-0.0832825	-0.0892117	2302.28	2175.76	0.0567527	0.193189	1.07607	0.148384	0.0220838	-0.0686747	-0.0979525	-0.093507	-0.0179333	2868.69	2856.44	0.719894	0.799527	1.19801	-0.0519434	-0.118748	-0.257501	-0.177379	-0.0675051	-0.134615	4518.18	4120.09	0.0235676	0.111822	0.921944	-0.305652
516	A_52_P551167				-0.0511775	-0.261563	-0.325195	-0.315547	-0.419963	-0.274689	552.228	472.837	0.0110374	0.0390077	0.86954	-0.214878	0.151135	-0.165451	0.436195	1.11465	0.26433	411.596	450.266	0.337642	0.510669	1.14536	-0.00468712	-0.170154	-0.76017	-0.651903	0.00312646	-0.316758	554.256	462.697	0.123614	0.245256	0.616476	0.105402	0.129812	-0.0668402	-0.0711163	0.00143646	0.0197388	1000.35	1013.2	0.6643	0.772558	1.2392	-0.0520022
517	A_52_P504330	70797	Ankib1	ankyrin repeat and IBR domain containing 1	0.446378	0.146984	0.655271	0.256682	0.153048	0.331673	1319.27	1697.15	0.0270475	0.070467	1.02468	-0.308198	-0.151552	-0.0507914	-0.412727	0.50098	-0.0844577	1114.07	1056.08	0.623261	0.750081	0.92368	0.175121	-0.136073	-0.197535	0.00592097	0.163929	0.00227238	1365.6	1371.28	0.978424	0.985616	1.19472	0.0646808	0.00557617	0.0784098	-0.0488077	0.117164	0.0434047	1380.97	1425.76	0.211317	0.365433	1.23816	0.140307
518	A_52_P22617	229879	Gm4862	predicted gene 4862	0.00492721	0.044975	-0.347236	0.0220238	-0.0103471	-0.0571314	2165.65	2106.13	0.47835	0.573556	1.22651	0.0444271	0.279019	0.137601	0.408745	0.0900509	0.191969	1625.94	1859.13	0.0455718	0.173664	1.14593	0.356853	-0.0056892	-0.0744466	0.101199	0.118909	0.0993649	1983.9	2151.44	0.247633	0.381397	1.22002	-0.0398457	-0.211798	-0.177643	-0.0970546	-0.0704412	-0.119356	2513.36	2317.99	0.0214768	0.107633	0.962832	-0.436422
519	A_51_P228574	234724	Tat	tyrosine aminotransferase	-0.69685	-0.710131	-0.817474	-0.359488	-1.05534	-0.727856	104514	64575	0.00298227	0.0171029	0.127403	-0.127589	-0.331803	-0.794883	-0.417268	-0.278848	-0.390079	93601.2	72752.6	0.0249758	0.131668	0.422075	-0.46014	-0.404909	-0.750674	-0.676982	-0.48082	-0.554705	115446	78965.5	0.00117384	0.0287072	0.171962	-0.847234	-0.534827	-0.489103	-0.594804	0.788938	-0.335406	120610	106479	0.308649	0.466326	0.104847	0.071487
520	A_52_P955951				-0.0600262	-0.232577	-1.26279	-0.640639	-1.44408	-0.728021	171.879	113.642	0.0561627	0.116611	0.1527	-1.23508	0.115679	-0.677232	-0.149626	0.450149	-0.299222	128.44	95.8476	0.371672	0.542022	0.395254	0.267215	-0.577775	-2.0999	-1.35899	0.19735	-0.71442	182.482	110.24	0.191646	0.322656	0.120476	-0.0476258	0.166889	-0.280158	0.0134027	-0.305761	-0.0906505	244.715	228.453	0.369919	0.526233	0.984415	-0.139706
521	A_51_P353183	18477	Prdx1	peroxiredoxin 1	0.397188	0.418358	0.134807	0.313829	0.330663	0.318969	35021.2	43983	0.00308631	0.0174679	1.02121	0.253597	0.301907	0.246784	0.174755	0.578983	0.311205	31582.4	38966.2	0.0112089	0.0927951	0.988399	0.313336	-0.0164753	0.210666	0.0878297	0.187444	0.15656	40047.8	44929.4	0.0494736	0.146474	1.16608	-0.0677017	-0.369962	-0.152994	-0.0548639	-0.0433554	-0.137775	37807.7	34579.6	0.0873948	0.214072	0.882688	-0.308597
522	A_51_P380778	319783	A730056A06Rik	RIKEN cDNA A730056A06 gene	-0.293777	-0.0886633	-0.236466	-0.038193	-1.03243	-0.337906	204.399	163.502	0.133086	0.217461	0.648415	-0.947074	0.610156	-0.491889	-0.627964	-0.0128789	-0.29393	204.07	176.357	0.339685	0.512601	0.446989	0.0235698	-0.570565	-1.47665	-0.692603	-0.851687	-0.713588	285.371	176.001	0.0418413	0.13385	0.120573	0.202193	0.222143	-0.431598	0.227771	0.0923005	0.0625618	317.099	330.563	0.646191	0.758722	1.13903	-0.751535
523	A_51_P345366	16913	Psmb8	proteasome (prosome, macropain) subunit, beta type 8 (large multifunctional peptidase 7)	2.82788	2.58794	3.04835	3.12752	2.74609	2.86756	5804.96	42758.7	8.28987e-06	0.00164711	0.000518868	2.21371	1.8206	2.18278	1.84672	2.44528	2.10182	4774.76	20654.7	5.97736e-05	0.0223618	0	0.94347	0.800537	0.906172	1.10687	0.708486	0.893108	5737.68	10766.7	0.000193513	0.0168466	0.126001	0.526164	0.309826	0.751594	1.30639	0.429489	0.664693	5529.37	9019.41	0.0196866	0.10434	0.0823269	0.551111
524	A_52_P448106	71544	Arhgap42	Rho GTPase activating protein 42	-0.337354	-0.658112	-0.456118	-0.65675	-1.04254	-0.630174	916.775	611.414	0.00622312	0.0267628	0.232842	-0.355499	-0.520269	-0.727146	-1.07876	-0.850541	-0.706444	822.777	522.415	0.0050125	0.0686281	0.0751836	-0.588806	-0.92604	-1.16934	-0.480528	-0.686007	-0.770143	958.21	566.21	0.00341865	0.0437751	0.0541622	-0.204325	-0.0595488	-0.470527	-0.206679	-0.045317	-0.197279	1121.67	984.975	0.0614062	0.176834	0.679433	0.265921
525	A_51_P309066	16204	Fabp6	fatty acid binding protein 6, ileal (gastrotropin)	-0.544534	-1.01103	0.133026	-0.258154	-1.7309	-0.682317	221.984	134.059	0.101276	0.178014	0.134522	-0.898026	-0.577773	0.650641	-0.756154	0.636798	-0.188903	164.718	121.358	0.61207	0.741729	0.33634	-0.338574	-1.74016	-1.25735	-0.0520267	-0.644498	-0.806521	227.531	124.636	0.0585374	0.159513	0.0641267	0.161445	0.031453	-0.559114	-0.394377	0.189424	-0.114234	382.488	350.446	0.495183	0.638126	0.910115	0.000347541
526	A_51_P149094	229714	Gpr61	G protein-coupled receptor 61	-1.52949	-1.09649	-1.06749	0.0472988	-1.55414	-1.04006	268.805	113.562	0.0231091	0.0635096	0.0161915	-1.23392	-0.615382	0.28089	-0.526823	-0.357828	-0.490612	296.905	195.45	0.113561	0.276001	0.160948	-0.154752	-0.592272	-0.891451	-0.159011	-0.333978	-0.426293	214.553	154.466	0.0389656	0.128952	0.367066	-0.311228	-0.539643	-1.15039	-0.87781	-0.506247	-0.677064	907.98	567.668	0.0105529	0.0848604	0.0120952	-1.12915
527	A_52_P235003				0.0876739	0.199213	-0.371431	0.666863	-0.532494	0.00996499	260.334	259.339	0.96441	0.974429	1.19673	-0.606036	0.222956	0.256589	-0.351345	0.88241	0.0809149	199.701	204.003	0.770899	0.858585	1.05459	-0.149885	-0.498555	-0.748411	0.402854	1.11915	0.0250301	262.341	242.085	0.94365	0.961951	0.852128	0.0525688	-0.0869019	-0.285159	-0.0227263	-0.124006	-0.093245	327.779	306.638	0.174798	0.324903	1.037	-0.469818
528	A_52_P547158				-0.109878	-0.309653	-0.643728	-0.202152	-0.93007	-0.439096	249.004	187.589	0.0448774	0.0993856	0.520893	-1.0025	0.110743	-0.0222462	-1.22732	0.225332	-0.383198	177.371	140.243	0.275251	0.451496	0.299905	-0.382199	-1.20736	-1.3203	-0.132375	-0.296288	-0.667704	223.208	133.279	0.0542263	0.153392	0.111632	0.0497867	-0.0166798	-0.310725	-0.116498	0.0323576	-0.0723517	422.377	402.453	0.336626	0.494263	1.10022	-0.0917122
529	A_51_P348985	67495	Tmem167b	transmembrane protein 167B	-0.0327751	-0.327637	-0.258688	-0.335121	-0.495685	-0.289981	1407.63	1167.48	0.0181484	0.0540817	0.826835	-0.266598	-0.242467	-0.263805	-0.294527	0.00423266	-0.212633	1125.3	966.936	0.0179079	0.114003	0.782766	-0.140216	-0.265589	-0.533765	-0.301931	-0.196626	-0.287625	1459.08	1193	0.0130772	0.0771041	0.618997	-0.197528	-0.322528	-0.156491	-0.170712	-0.0327748	-0.176007	1386.63	1229.8	0.0191349	0.103369	0.740856	-0.109394
530	A_51_P429366	55927	Hes6	hairy and enhancer of split 6 (Drosophila)	-1.28499	-1.58599	-2.09667	-1.56703	-1.59331	-1.6256	13165.4	4402.39	0.000251832	0.00450564	0.000205761	-0.824364	-1.01044	-0.787625	-0.247764	-1.23492	-0.821023	11378.3	6609.66	0.00735553	0.0782392	0.0245746	-0.1206	0.079019	-0.377671	-0.293732	-0.286803	-0.199957	14019.8	12271.3	0.0694896	0.17577	0.845475	-0.719757	-0.755055	-1.39444	-1.07734	-0.754465	-0.940213	14328.1	7681.19	0.00195661	0.0521838	0.000348837	-1.11139
531	A_51_P368427	75375	4930598N05Rik	RIKEN cDNA 4930598N05 gene	-0.107228	-0.331644	2.05793	0.733307	-0.900107	0.290451	67.0461	80.0639	0.601979	0.68504	1.04247	0.231462	0.326426	-0.0324151	-0.46928	2.17065	0.445369	83.0214	99.141	0.381157	0.550997	0.859544	-0.418972	-0.502856	-1.81205	4.17904	0.709557	0.430943	75.8946	83.5309	0.693555	0.778457	0.356262	-0.431338	0.438566	0.0623594	0.218215	-0.490494	-0.0405384	81.1131	78.0641	0.835449	0.895254	0.883697	-0.15948
532	A_51_P188981				-0.625813	-0.708783	-0.157671	0.775454	-0.434326	-0.230228	535.352	381.721	0.439393	0.536544	0.61542	-0.408603	-0.406824	-0.605286	-0.156417	1.59238	0.00304971	548.936	446.813	0.995164	0.997349	0.608835	0.117832	0.065709	-0.0279574	0.398293	0.443529	0.199481	416.424	467.685	0.100182	0.216056	1.14034	-0.118211	-0.230517	-0.725326	-0.508926	-0.113613	-0.339318	1576.01	1236.67	0.0476675	0.154934	0.290867	-0.291886
533	A_51_P143031	99662	Eps8l3	EPS8-like 3	-0.314823	-0.353564	-0.448764	0.232484	-0.863949	-0.349723	530.319	414.331	0.116433	0.197314	0.595718	-0.452312	-0.00644831	0.368985	-1.09535	0.998465	-0.0373327	584.489	562.992	0.919597	0.952465	0.689183	0.392611	0.0761501	-0.303929	0.0271513	0.0411708	0.0466309	512.794	545.529	0.694171	0.77898	1.2222	0.0266348	-0.0799443	-0.211252	-0.151255	0.0327658	-0.0766101	1504.49	1428.1	0.186777	0.338753	1.09925	-0.342144
534	A_52_P88808	52348	Vps37a	vacuolar protein sorting 37A (yeast)	0.452993	0.257511	0.136698	0.247037	0.102673	0.239383	1162.54	1390.3	0.0174005	0.0526427	1.13335	-0.0656522	0.319146	0.121735	-0.0669286	0.0976327	0.0811866	983.277	1050.32	0.31901	0.493323	1.20662	0.587283	0.182301	-0.485937	0.473586	-0.124579	0.126531	1236.98	1370.48	0.555582	0.668185	1.06739	-0.0193746	-0.0731672	-0.0717896	0.0618322	0.0795811	-0.00458362	1219.21	1218.57	0.893823	0.934252	1.22472	-0.482718
535	A_52_P35670				0.0955585	-1.08926	0.709777	2.96094	-0.183708	0.49866	62.3097	77.5754	0.504452	0.597231	0.761543	-0.445739	0.166026	0.173343	0.212368	0.951243	0.211448	79.4879	86.9865	0.394654	0.56331	1.16642	-0.169849	-0.502908	-1.76531	0.640705	-0.111225	-0.381717	78.7186	53.9755	0.386599	0.51745	0.356305	0.496665	0.605082	-0.11587	2.13842	-0.0263506	0.61959	62.2723	91.7005	0.200865	0.354308	0.134504	0.0899156
536	A_52_P633353	75426	Igfbpl1	insulin-like growth factor binding protein-like 1	0.557212	-1.10774	-0.62468	0.380909	1.8206	0.205261	82.2666	93.1129	0.708252	0.775685	0.912018	-0.66012	0.0174151	0.649305	0.290963	3.59173	0.777859	76.8857	105.828	0.349859	0.522128	0.616522	0.642827	-0.350824	-0.785393	0.409506	1.12237	0.207698	68.7597	78.3089	0.578591	0.687161	0.87568	0.080226	-1.04431	-1.10188	0.0644392	-0.236242	-0.447555	144.625	101.345	0.162418	0.309839	0.0852143	0.635469
537	A_51_P354018	16530	Kcnk7	potassium channel, subfamily K, member 7	-0.594138	-0.638002	-0.185798	0.613722	-1.63716	-0.488275	93.7057	60.9844	0.251691	0.350142	0.241678	-0.47855	0.121433	0.589243	0.45575	1.16939	0.371453	73.2953	85.662	0.243658	0.420362	0.969628	-0.342342	-1.97344	-2.2875	-1.00609	-0.97757	-1.31739	132.594	51.1391	0.0207707	0.0952013	0.004375	-0.0404783	-0.645885	-1.07575	-1.07053	-0.25532	-0.617593	140.458	90.6768	0.0423353	0.145906	0.0282692	0.63041
538	A_52_P162697	52118	Pvr	poliovirus receptor	0.523149	0.384674	0.310616	0.465387	0.282436	0.393253	1314.17	1747.88	0.000976475	0.00913268	0.90523	0.212842	0.366038	0.364606	-0.138194	0.169988	0.195056	1057.96	1246.78	0.101642	0.259917	1.0728	0.240357	-0.036533	-0.291841	0.596164	-0.0958568	0.0824579	1261.59	1320	0.621438	0.721801	1.2145	0.0450728	0.0858144	-0.0554886	0.137543	0.0952148	0.0616312	2073.91	2158.43	0.133149	0.273448	1.22788	0.386046
539	A_51_P259259	258844	Olfr1090	olfactory receptor 1090	-0.442573	-0.515884	-0.164714	0.155443	-0.49847	-0.293239	570.871	437.272	0.0848344	0.156598	0.693555	-0.0654147	-0.056171	0.517674	0.0992838	0.421119	0.183298	659.264	659.833	0.205526	0.381541	1.20569	0.175386	0.0297538	-0.0300291	0.325869	0.012024	0.102601	599.661	639.836	0.193353	0.324648	1.2329	0.0448916	-0.081791	-0.28635	0.0899787	0.0495131	-0.0367516	1587.99	1535.06	0.621571	0.73958	1.16928	-0.139414
540	A_52_P424484				-0.137307	-0.569612	-0.225367	0.514736	-1.07079	-0.297668	214.971	172.67	0.318076	0.41885	0.619958	-0.252732	-0.187706	-0.12953	-0.0925846	1.33918	0.135326	200.966	189.879	0.677776	0.791733	1.06048	-0.0484778	0.0046254	-0.838742	0.828353	-0.0439402	-0.0196362	288.138	259.15	0.943905	0.962021	1.03851	0.161351	-0.119175	-0.284838	0.0360542	-0.244538	-0.0902292	441.994	413.212	0.343534	0.500986	1.00688	-0.0214756
541	A_52_P513345	74464	Zswim5	zinc finger, SWIM domain containing 5	0.139384	-0.415178	0.161346	0.147747	-0.938965	-0.181133	346.3	317.872	0.454015	0.550626	0.908294	-0.682139	0.218025	0.136697	-0.562701	1.94708	0.211392	258.977	262.774	0.675591	0.790248	0.927438	0.178097	-0.730095	-0.704998	-0.0298255	0.0432721	-0.24871	399.006	330.254	0.269762	0.40403	0.720901	-0.0167041	-0.159124	-0.00747048	-0.0761428	-0.0262212	-0.0571324	628.801	606.965	0.112002	0.246789	1.14672	0.414555
542	A_51_P411297	18141	Nup50	nucleoporin 50	0.410291	0.328485	0.199887	0.492608	0.228676	0.331989	1075.62	1358.68	0.00374625	0.0195755	1.01202	-0.100494	0.106143	0.275537	0.202528	0.372927	0.171328	750.313	832.03	0.100862	0.258879	1.20765	0.285156	-0.0922349	-0.418827	0.264594	-0.08082	-0.00842643	1067.89	1064.08	0.951842	0.967712	1.1625	-0.113931	-0.63198	-0.245037	-0.166733	-0.204408	-0.272418	1003.22	835.599	0.0421179	0.145555	0.401324	-0.100345
543	A_51_P446395	12991	Csn2	casein beta	-0.248436	-0.801278	0.500603	1.17155	-0.414989	0.0414901	87.5564	78.062	0.912194	0.936135	0.954187	-0.233077	0.789496	0.623968	0.993617	3.64264	1.16333	68.2713	126.933	0.149837	0.319525	0.110126	-0.580723	-1.06417	-1.94909	4.06308	0.66682	0.227183	99.2723	83.6793	0.838862	0.888297	0.155857	0.791149	-0.271022	-0.369138	-1.63215	-0.478624	-0.391957	153.566	116.526	0.365906	0.522313	0.111465	0.15191
544	A_51_P199124	258985	Olfr1256	olfactory receptor 1256	-0.115262	-0.455882	0.406728	0.33826	-0.314383	-0.0281079	307.312	269.389	0.878985	0.911061	1.13008	-0.0317755	0.244772	1.00797	1.05987	1.09798	0.675764	312.291	402.745	0.0462883	0.174727	0.436594	0.290207	0.0607566	-0.655652	2.38062	0.613914	0.537968	389.264	452.123	0.347494	0.480249	0.646739	0.261465	-0.307103	-0.377502	-0.537402	-0.0400809	-0.200125	793.515	725.503	0.227261	0.382679	0.620768	0.281031
545	A_52_P409878				0.41924	-0.139404	-0.512828	-0.610393	-0.867294	-0.342136	96.4413	81.5798	0.200343	0.294535	0.640786	-0.202346	0.786592	0.632205	1.08882	1.49224	0.759501	65.0377	101.76	0.0542005	0.188804	0.234137	-0.346328	-0.55567	-0.60976	0.311233	0.178377	-0.20443	102.953	87.1109	0.341587	0.474453	0.642626	0.230863	-0.275992	0.418223	-1.47608	0.0844958	-0.203697	163.382	155.948	0.578428	0.705655	0.604016	0.606074
546	A_52_P1019763	329217	Gm5101	predicted gene 5101	-0.582577	2.40706	1.75915	0.957685	-0.151152	0.878034	53.8878	96.6646	0.193151	0.286242	0.418239	-0.763053	0.861259	0.573198	0.993268	1.08589	0.550113	74.222	97.4289	0.180328	0.35399	0.309526	0.113	0.0875131	0.0227798	4.12011	0.490277	0.966735	48.3639	84.1341	0.289591	0.423838	0.547671	1.56225	-0.408669	0.374257	-0.961746	-0.0361374	0.105991	89.169	90.259	0.816367	0.882043	0.689475	0.378589
547	A_51_P232439	218333	BC018507	cDNA sequence BC018507	0.620946	0.157936	0.712744	0.767671	0.0689189	0.465643	684.509	950.209	0.0335009	0.0813304	0.798258	0.414668	0.637115	0.635352	0.671728	1.12574	0.696922	496.077	792.004	0.00400337	0.0635731	0.323485	0.0729324	-0.155127	-0.202394	0.31039	0.0689879	0.018958	707.526	716.699	0.846594	0.894001	1.19473	0.34293	-0.0044978	0.0326411	0.206384	0.337893	0.18307	755.255	862.78	0.0673841	0.185692	0.94039	0.344426
548	A_51_P273609	228550	Itpka	inositol 1,4,5-trisphosphate 3-kinase A	-0.380801	-0.49257	-0.106447	0.246354	-0.599504	-0.266593	785.319	631.672	0.154739	0.242598	0.730907	-0.300682	-0.160892	-0.578195	0.300357	0.086324	-0.130618	807.204	726.792	0.438448	0.602162	0.868084	0.314845	0.0539531	-0.169076	1.08863	-0.108596	0.235951	884.367	999.523	0.361208	0.493601	1.05744	-0.189092	-0.0957392	-0.210921	-0.0539148	-0.177143	-0.145362	1398.59	1253.32	0.0084127	0.0793427	0.851803	0.135348
549	A_51_P384629	13033	Ctsd	cathepsin D	1.02404	0.971111	1.54803	1.27407	1.06055	1.17556	25519.8	58065.2	0.000390233	0.00562081	0.102319	0.51679	0.423671	0.790936	0.316868	0.930641	0.595781	22967.2	34787.1	0.00656854	0.0748943	0.463613	0.160124	-0.245581	-0.0681589	0.141495	-0.0382515	-0.0100744	27797.1	27854.3	0.896986	0.929719	1.17905	-0.123515	-0.272089	0.0870262	0.358125	0.0443993	0.0187895	28140.2	28745.3	0.868851	0.917854	1.18769	-0.289599
550	A_51_P453995	327860	Gm11961	predicted gene 11961	-0.453045	-0.58176	-0.627889	-0.063714	-0.352106	-0.415703	4685.62	3437.6	0.0144239	0.0464101	0.520395	-0.433718	-0.354463	-0.302331	-0.226532	-0.258641	-0.315137	3897.01	3054.48	0.000994926	0.0432621	0.562706	0.121552	-0.11432	-0.109768	0.0521701	-0.148836	-0.0398403	4921.13	4818.52	0.497792	0.618328	1.16294	-0.0673725	-0.129076	-0.547983	-0.063619	-0.198922	-0.201395	9044.63	7814.42	0.0890611	0.216303	0.677044	-0.367908
551	A_52_P459929	109700	Itga1	integrin alpha 1	0.707761	0.15262	0.379385	0.577908	0.20178	0.403891	474.083	632.702	0.0192504	0.0562398	0.878258	0.348275	0.432251	0.661518	0.0914462	0.570342	0.420766	401.974	535.762	0.0129778	0.098775	0.714236	0.32472	0.23727	0.179586	0.790403	-0.302762	0.245843	476.724	558.09	0.23142	0.364289	0.98829	0.32385	-0.207544	-0.0752614	0.236208	-0.0628408	0.0428823	484.623	503.203	0.693931	0.794666	1.20353	0.0397452
552	A_52_P399279				-0.21291	-0.440988	-0.327949	0.0623131	-0.75149	-0.334205	666.201	529.967	0.0667141	0.131835	0.675412	-0.0693175	0.114217	-0.0298341	0.480154	-0.0898433	0.0810752	616.082	647.792	0.48691	0.642744	1.20267	0.0990188	-0.00536227	-0.0316964	0.226126	0.100245	0.0776662	706.619	742.324	0.164948	0.292994	1.23979	0.0360833	-0.0499108	-0.261515	-0.187967	-0.0426628	-0.101194	1417.61	1324.4	0.133851	0.274375	1.02709	0.00487307
553	A_52_P550912	69562	Cdk13	cyclin-dependent kinase 13	0.168735	0.00368659	0.0440649	0.351734	-0.217548	0.0701346	538.723	569.629	0.49763	0.59094	1.28984	-0.282495	-0.188375	-0.124586	0.298351	0.135899	-0.0322411	561.135	527.847	0.78013	0.8643	1.061	0.221861	-0.0327372	-0.0724139	0.219218	-0.0563803	0.0559095	666.255	693.174	0.454109	0.579192	1.23492	0.211748	-0.0604307	-0.480131	-0.257542	-0.0360519	-0.124482	876.324	810.003	0.343771	0.501262	0.902815	0.215119
555	A_52_P487979	170657	Krtap16-9	keratin associated protein 16-9	-0.628278	-0.197052	-0.958891	-1.39622	-1.82293	-1.00067	219.956	123.689	0.0244629	0.065964	0.0242721	-1.08884	-0.0139138	-0.303764	0.927281	1.87344	0.27884	161.586	152.664	0.616476	0.744938	0.822168	-0.465039	-0.622118	-0.833591	0.765368	-0.13465	-0.258006	193.068	149.385	0.408747	0.537718	0.41141	-0.557764	-0.780339	-0.358132	-0.670736	-0.270462	-0.527486	384.935	267.817	0.00514196	0.0685693	0.0527938	-0.547583
556	A_52_P181128				0.401174	0.116094	-0.11092	0.201676	0.097851	0.141175	1078.71	1234.06	0.163608	0.252969	1.24992	0.288517	0.307175	0.322186	0.456035	0.524059	0.379594	1148.75	1442.67	0.00123879	0.0454435	0.881767	0.299013	0.228493	-0.0936299	0.406585	0.190642	0.206221	1241.56	1437.86	0.0689641	0.174963	1.07746	0.282783	0.102395	0.121046	0.119011	0.27414	0.179875	2418.88	2757.9	0.0112943	0.0866125	0.966139	0.277843
557	A_52_P655948	233812	BC030336	cDNA sequence BC030336	0.0635026	-0.265758	0.24654	-0.384349	-0.378671	-0.143747	2574.49	2403.92	0.321784	0.42262	1.0493	-0.836583	-0.436339	-0.869446	-0.720046	-0.34462	-0.641407	2327.83	1505.24	0.0038121	0.062818	0.09558	-0.413687	-0.462319	-0.646779	-0.449593	-0.523664	-0.499208	2628.69	1865.44	0.000259284	0.0180959	0.223731	-0.397714	0.102246	-0.0951294	-0.426155	0.0723054	-0.148889	2612.32	2376.79	0.256451	0.413826	0.790209	-0.162097
558	A_52_P107681	56531	Ylpm1	YLP motif containing 1	-0.475997	-1.39787	-0.825163	-0.758351	-1.00316	-0.892107	239.437	131.098	0.00426663	0.0212212	0.0688156	-0.239208	-0.675228	-0.518705	-0.50638	1.18736	-0.150433	175.56	142.822	0.684165	0.796017	0.413315	-0.350941	-0.321797	-0.764002	1.69628	-0.152859	0.0213358	188.855	169.199	0.96177	0.974584	0.640207	0.185566	-0.534588	-0.642285	-0.184713	-0.100266	-0.255257	310.187	262.44	0.16467	0.312713	0.436137	0.67249
559	A_52_P51569				-0.211997	-0.456014	-0.628751	0.762745	0.178771	-0.0710491	112.463	102.72	0.789487	0.841074	1.01016	-0.925849	0.0599935	1.11714	0.605326	0.792062	0.329734	118.284	126.657	0.408573	0.575757	0.851768	-0.0657065	0.0210666	0.815677	1.55266	1.02011	0.66876	120.799	170.417	0.0948098	0.209541	0.502075	0.701959	-0.183248	-0.44608	-0.730759	-0.570444	-0.245714	290.835	239.771	0.387093	0.542213	0.272342	-0.725526
560	A_51_P400784	15382	Hnrnpa1	heterogeneous nuclear ribonucleoprotein A1	1.66937	1.45659	1.94104	1.68759	1.41524	1.63397	3133.01	9870.15	6.21292e-05	0.00255191	0.0287158	-0.310955	-0.697173	-0.316642	-0.499144	1.46015	-0.072753	2677.21	2912.42	0.860897	0.916962	0.453072	0.353742	0.341904	0.186891	0.084494	0.172611	0.227928	3405.71	3994.19	0.0118482	0.0738751	1.0251	0.435171	0.367133	0.55044	0.447573	0.512204	0.462504	3259.88	4494.85	0.000129682	0.0322466	0.212182	0.647109
561	A_52_P665335	108707	1810008A18Rik	RIKEN cDNA 1810008A18 gene	0.415755	0.246189	0.163574	0.364552	0.242757	0.286566	1791.12	2194.84	0.00324775	0.0180013	1.08214	0.19379	0.246343	0.46326	0.492848	0.131135	0.305475	1545.34	1918.05	0.0138356	0.101508	0.994423	0.0561979	-0.0469304	0.0781793	-0.0837391	0.0189542	0.00453238	1878.96	1887.29	0.888775	0.923976	1.21385	0.0633294	-0.180644	-0.245004	-0.268839	-0.0390529	-0.134042	1919.45	1759.61	0.102238	0.234184	0.922767	-0.146978
562	A_52_P493795	75219	Dusp18	dual specificity phosphatase 18	-0.135748	-0.260663	-0.828081	-0.158897	-0.865629	-0.449804	604.564	480.55	0.0512932	0.109231	0.497486	-0.31701	0.0589275	-0.0966945	0.395372	0.235973	0.0553136	565.677	565.56	0.680096	0.793462	1.16491	0.086647	-0.155999	-0.464645	0.247044	-0.314585	-0.120307	667.421	616.943	0.405054	0.534282	0.98957	0.191803	-0.198238	-0.291887	0.00398857	-0.0884021	-0.076547	1122.31	1062.98	0.412235	0.565208	1.04772	0.0582107
563	A_51_P112151	68393	Mogat1	monoacylglycerol O-acyltransferase 1	-1.14242	-2.17454	-2.04488	-2.63383	-1.58895	-1.91692	736.053	217.611	0.00168005	0.0121925	6.17284e-05	-1.23488	-1.29968	-0.675282	-1.782	-1.05298	-1.20897	681.69	308.081	0.00255321	0.0551924	0.000794702	-0.432055	-0.27961	-0.348315	-0.43746	-0.296933	-0.358875	907.326	708.641	0.000400329	0.0209635	0.407096	-0.187493	-1.43907	0.347028	-0.498114	-0.322863	-0.420103	988.519	799.443	0.22278	0.378046	0.0907361	-2.53059
564	A_51_P162289				-0.176155	-0.091528	-0.959049	0.102444	-0.0353715	-0.231932	131.506	108.122	0.283226	0.382729	0.898872	-0.701841	0.33062	0.151359	0.0496981	0.621703	0.0903079	107.486	110.496	0.7032	0.809792	1.11926	-0.40543	0.0442501	-0.921573	1.47077	-0.759	-0.114197	136.651	114.25	0.803187	0.862708	0.523318	-0.160076	-0.588003	-0.493207	-0.509062	0.169397	-0.31619	193.556	152.488	0.0896147	0.217089	0.284581	0.18478
565	A_52_P481087	233899	Gm166	predicted gene 166	-0.123892	-0.384747	-0.668595	-0.338015	-0.428556	-0.388761	1826.03	1447.09	0.0112482	0.0394571	0.63114	-0.117059	0.107976	-0.251412	0.166234	0.157642	0.0126761	1515.33	1537.03	0.885836	0.931578	1.16898	0.186516	0.0615078	0.153319	0.0964925	-0.0557658	0.0884138	1914.31	2044.31	0.103673	0.22038	1.23727	0.0552941	0.0496369	0.00366591	-0.208575	0.130591	0.00612254	3152.16	3207.01	0.920476	0.951975	1.23341	0.0717478
567	A_52_P234159	213988	Tnrc6b	trinucleotide repeat containing 6b	0.435657	-2.63408	-1.80923	-0.274327	-0.777859	-1.01197	165.667	70.8181	0.137383	0.222373	0.0309869	-0.781912	0.305354	0.112419	0.272168	3.87553	0.756711	79.257	108.775	0.400319	0.568407	0.516934	-0.331075	-2.27187	-1.43626	0.217134	-1.66948	-1.09831	133.004	57.8271	0.0730407	0.180605	0.0147794	-1.02793	-0.982104	-0.851476	-1.9324	-0.759682	-1.11072	158.005	72.4729	0.00616886	0.0714555	0	-0.253047
568	A_52_P536927	212712	Satb2	special AT-rich sequence binding protein 2	-0.497624	-2.65622	-1.71622	-0.828659	-0.864267	-1.3126	180.538	63.6816	0.0286002	0.0730323	0.00485666	-0.687509	-0.569235	-0.116857	0.98331	0.822565	0.0864549	92.2388	86.865	0.815961	0.887749	0.723686	-0.501799	-0.716299	-1.9975	-0.801053	-1.21841	-1.04701	162.123	76.0532	0.0167768	0.0862646	0.0147794	-0.672403	-0.976103	-1.24697	-0.977049	-0.431533	-0.860813	160.511	87.7052	0.00363618	0.0616059	0.00130631	-0.650224
569	A_51_P399373	242687	Wasf2	WAS protein family, member 2	1.0895	0.95724	1.38238	1.25188	0.979166	1.13203	5010.38	11118.5	0.000152493	0.00359185	0.116947	0.380536	0.261911	0.398734	0.155229	1.17868	0.475017	4571.6	6554.07	0.0589123	0.19634	0.780534	0.291503	0.179557	0.246019	0.113905	0.152732	0.196743	6009.76	6892.92	0.00355178	0.0442518	1.09892	0.423604	0.387158	0.678664	0.604729	0.642486	0.547328	5166.75	7558.5	0.000769882	0.044036	0.121048	0.171246
570	A_51_P116239	19259	Ptpn5	protein tyrosine phosphatase, non-receptor type 5	-0.0523476	-0.570229	-0.393829	-0.207855	-0.243419	-0.293536	1039.43	873.281	0.0288924	0.0734891	0.825381	-0.0406752	0.17885	-0.0880985	-0.39054	0.273759	-0.013341	1105.56	1160.2	0.913763	0.948885	1.14211	0.218466	0.157773	-0.363455	0.226015	-0.189068	0.00994636	1184.55	1222.71	0.937864	0.958476	1.19842	0.252184	0.0929877	-0.0837884	-0.074526	0.147485	0.0668685	2359.33	2497.55	0.361451	0.518305	1.1929	0.348154
571	A_52_P1120014				-0.72883	-2.8801	-1.7009	-0.950848	-0.831855	-1.41851	203.774	71.1486	0.0245186	0.0660498	0.00178313	-1.33186	-0.595609	-0.730579	-1.24888	0.596334	-0.662119	193.191	108.571	0.127543	0.292453	0.0248248	-0.409214	-1.63647	-1.27684	-1.1079	-1.30813	-1.14771	230.907	104.389	0.00488692	0.0503434	0.00902256	-0.796144	-1.4402	-1.32559	-1.02892	-0.255729	-0.969318	240.323	125.333	0.0101114	0.083593	0.00013245	-0.879019
572	A_51_P182813				0.146854	-0.0208941	0.150746	0.0273591	0.205732	0.101959	34497.8	37170.6	0.073596	0.141305	1.30105	-0.263469	-0.187326	-0.613646	-0.281079	0.174021	-0.2343	32437.9	27443.8	0.135954	0.302601	0.689369	-0.160123	-0.118691	-0.42699	-0.0583761	-0.248763	-0.202589	41309.6	36072.9	0.0340762	0.120759	0.816062	-0.162347	0.0759689	0.150927	-0.0698819	0.151499	0.0292334	37315.4	38158	0.664685	0.772811	1.23446	-1.19759
573	A_52_P654604				0.408354	0.0264758	0.00475219	0.171288	0.382658	0.198705	697.318	809.147	0.080557	0.150638	1.19013	0.0975573	0.0106111	0.202704	0.944643	0.721359	0.395375	608.126	732.484	0.0989027	0.256145	0.950249	0.309432	0.023339	-0.0509338	-0.0233257	0.0547565	0.0626536	712.681	750.706	0.385253	0.516031	1.23589	0.10854	-0.112282	-0.0677907	0.00861487	0.0380607	-0.0049713	908.889	911.098	0.907657	0.94377	1.22586	0.171764
574	A_52_P137378	108079	Prkaa2	protein kinase, AMP-activated, alpha 2 catalytic subunit	0.308235	-0.0712897	-0.341722	-0.360512	-0.122299	-0.117517	2504.3	2424.45	0.385973	0.485988	1.13956	-0.0770185	-0.0429796	-0.0864453	-0.215305	-0.294508	-0.143251	2375.01	2186.83	0.0402359	0.164194	1.0126	0.17799	-0.150215	-0.226019	-0.154902	-0.24479	-0.119587	2912.77	2707.05	0.194129	0.325463	1.0241	-0.086269	-0.441756	-0.306454	-0.592777	-0.292563	-0.343964	3118.68	2512.74	0.0150689	0.0942961	0.264946	-0.0170591
575	A_52_P394561				-0.402037	-0.572464	-0.753032	-0.561728	-0.547373	-0.567327	5175.63	3571.89	0.000527475	0.00658369	0.309068	-0.283188	-0.0761123	-0.587438	-0.139689	-0.575289	-0.332343	5260.59	4395.01	0.0360139	0.155426	0.608958	0.0376591	-0.207171	-0.267543	-0.124971	-0.210203	-0.154446	6047.82	5496.16	0.0438839	0.137151	0.94908	-0.00576251	0.152216	-0.19499	-0.0985113	-0.0649059	-0.0423907	8055.01	7766.75	0.501342	0.642911	1.15559	0.121943
576	A_51_P318104	11820	App	amyloid beta (A4) precursor protein	0.172853	-1.38543	-2.57022	-0.783091	-0.0800349	-0.929184	201.594	102.75	0.132326	0.216644	0.0609623	-0.668789	-0.36369	-0.730529	0.674899	2.80337	0.343053	123.366	186.435	0.633598	0.757537	0.608764	-0.913201	-0.84232	-1.18388	-0.340612	-1.33247	-0.922496	244.213	120.677	0.00560508	0.0538415	0.0215366	-1.01054	-1.0004	0.0839283	-1.04527	-0.304219	-0.655301	218.681	147.113	0.0470628	0.153848	0.0184438	0.909181
577	A_52_P434662	57776	Ttyh1	tweety homolog 1 (Drosophila)	-0.222574	-1.36394	-1.39888	-0.0914925	0.423398	-0.530697	93.7945	59.0549	0.21821	0.314207	0.314484	-0.739924	0.206716	0.317886	0.461793	3.83144	0.815583	78.9305	113.925	0.356287	0.527702	0.495066	-0.739769	-0.765602	-1.76536	-1.20665	-1.23376	-1.14223	129.081	59.4837	0.00372382	0.0450701	0.00671739	-0.213491	-0.149158	-1.16859	-1.27311	0.22863	-0.515145	123.932	80.0276	0.15942	0.306357	0.0675698	0.598334
578	A_51_P487384	76281	Tax1bp3	Tax1 (human T-cell leukemia virus type I) binding protein 3	0.753941	0.715615	0.558598	0.830922	0.701046	0.712024	2541.83	4179.67	8.85224e-05	0.00288312	0.406642	-0.00901858	0.232871	0.589177	0.0585889	0.946486	0.363621	2159.56	2840.91	0.111725	0.273442	0.973208	0.293402	0.158275	0.189737	0.518673	0.267114	0.28544	2881.68	3541.62	0.0107877	0.0709938	0.971196	0.139316	-0.304199	0.560795	0.731012	0.216878	0.26876	2708.81	3350.88	0.209257	0.363171	0.636559	-0.324246
579	A_51_P302488	70433	2610109H07Rik	RIKEN cDNA 2610109H07 gene	0.0783816	-1.80893	-1.45623	-0.279114	-0.169487	-0.727077	107.795	59.3097	0.127085	0.210328	0.192976	-0.634774	0.654309	0.224588	0.835819	0.975465	0.411081	73.2408	89.7073	0.229889	0.406366	0.615976	-0.0674619	-0.583899	-1.40253	-2.26063	-1.65664	-1.19423	109.499	52.1645	0.0374824	0.126647	0.00815175	-0.00492414	0.0715472	-1.29664	-1.23192	0.442365	-0.403914	134.718	89.989	0.3238	0.481526	0.119365	-0.268355
580	A_51_P519276	66916	Ndufb7	NADH dehydrogenase (ubiquinone) 1 beta subcomplex, 7	0.132313	-0.056308	0.0824919	-0.136138	-0.0538634	-0.00630082	38881.1	39129.6	0.903871	0.930122	1.26441	0.380492	0.259034	0.291087	0.339412	0.164775	0.28696	37981.5	46671.4	0.00145727	0.0476867	0.992612	0.239227	0.0903062	0.0376649	0.127148	0.143827	0.127635	44188.1	48436.1	0.0185543	0.0904538	1.20649	0.301667	0.439576	0.145407	0.085146	0.282094	0.250778	52248.2	62595.9	0.0159269	0.096411	0.718218	0.53551
581	A_52_P265084	94191	Adarb2	adenosine deaminase, RNA-specific, B2	-0.903391	-1.56251	-1.40934	-0.00031929	-0.661297	-0.907371	338.186	165.526	0.0315246	0.07795	0.0513634	-0.567764	-0.609511	-0.0239679	0.337599	1.00949	0.0291689	362.076	271.018	0.92765	0.957463	0.738925	-0.483207	-0.35164	-0.442238	0.167862	-0.1807	-0.257985	365.407	293.451	0.0949892	0.209782	0.556465	-0.0239942	-0.63111	-0.89233	-0.358382	-0.47768	-0.476699	760.458	546.673	0.0297276	0.12408	0.0826198	-0.736163
582	A_51_P203916	14255	Flt3	FMS-like tyrosine kinase 3	0.136557	-0.543379	-0.726603	0.264781	0.299186	-0.113892	527.492	479.717	0.626858	0.707016	1.05182	-0.0531257	0.0960876	0.0322988	0.536569	0.560701	0.234506	529.57	579.604	0.146667	0.31557	1.17328	0.141596	-0.221871	-0.549961	0.127999	-0.473463	-0.19514	612.282	547.488	0.25055	0.38425	0.854448	0.00110578	0.048753	-0.00928237	-0.351149	0.130494	-0.0360157	1176.66	1176.1	0.684427	0.787693	1.17398	0.283487
583	A_51_P115192				0.00057523	-0.98777	-0.729036	-0.904865	-1.0843	-0.741078	1055.2	567.877	0.0188518	0.0555088	0.151536	-0.275224	-0.0444136	1.04718	0.502608	2.56531	0.759092	258.723	304.484	0.208021	0.383855	0.596925	0.0545476	-0.34695	-0.761348	-0.44606	-0.764485	-0.452859	399.483	302.611	0.0405927	0.131856	0.374998	-0.145232	0.0230995	-0.053064	0.244064	0.136562	0.0410859	610.493	612.849	0.580637	0.707415	1.23598	0.0321036
584	A_52_P1052802				-0.81956	-2.14851	-2.09002	-0.839617	0.633401	-1.05286	251.852	111.37	0.108241	0.186871	0.0158885	-0.649727	-0.321	-0.992421	0.463851	-0.578372	-0.415534	185.997	140.799	0.164633	0.336561	0.275091	0.102224	-0.637897	-1.20465	-0.648305	-1.30111	-0.737948	329.624	196.432	0.0422336	0.134534	0.111526	-0.244595	-0.391582	-1.18445	-1.20999	-0.449212	-0.695965	426.212	275.528	0.0282576	0.121084	0.0135609	-0.375761
585	A_52_P490470				1.52492	0.488331	-0.770622	1.56712	0.493669	0.660684	349.283	627.144	0.19825	0.292069	0.417762	0.140677	0.355348	0.30024	1.22279	3.04281	1.01237	315.298	1125.55	0.134958	0.301289	0.288971	0.0951522	-0.620766	-0.810016	-0.197971	-0.256494	-0.358019	374.08	293.412	0.0895103	0.202539	0.509861	-0.43398	-0.0994093	-0.292794	-0.589177	1.38238	-0.00659601	470.412	498.897	0.985087	0.991005	0.522882	-0.31635
586	A_52_P852204	791363	A730071L15Rik	RIKEN cDNA A730071L15Rik gene	0.912439	-2.45319	-1.43213	2.48178	1.01015	0.103811	116.732	82.9079	0.912692	0.936531	0.315292	0.75991	0.443392	0.397701	1.45553	1.49915	0.911137	54.3976	98.5575	0.0191254	0.117364	0.158728	0.250235	1.94534	2.95306	-0.17207	-2.40909	0.513496	63.6864	91.8569	0.608049	0.710803	0.389401	0.215127	0.425359	-0.0495885	0.519036	0.410162	0.304019	68.364	82.8017	0.0398985	0.141888	0.57077	1.655
587	A_52_P569549	319583	Lig4	ligase IV, DNA, ATP-dependent	0.150935	-0.744436	-0.769392	-0.407361	-0.194705	-0.392992	623.904	483.367	0.0859176	0.158029	0.620309	-0.462239	0.0798617	0.470956	0.27357	-0.0550664	0.0614165	495.428	521.822	0.717086	0.819645	1.1564	-0.0879873	-0.535081	-0.582286	-0.463378	-0.470238	-0.427794	690.817	515.664	0.00817909	0.0631545	0.365802	-0.316361	-0.557024	-0.531333	-0.721952	-0.171396	-0.459613	725.66	533.158	0.00899356	0.0807845	0.0989043	-0.730492
588	A_52_P402531				-0.160719	-1.56584	-1.70994	0.3416	-0.825202	-0.78402	224.469	122.565	0.118411	0.199769	0.104414	-0.102025	0.156864	0.411918	0.105842	0.0299087	0.120502	150.432	161.779	0.228652	0.405215	1.20962	-0.126257	-0.896122	-1.69051	-1.00962	-0.665574	-0.877618	237.643	131.042	0.0258449	0.105147	0.0467025	-0.350517	-0.110381	-0.710338	-0.928053	0.254018	-0.369054	340.913	265.445	0.154139	0.299339	0.201973	-0.488346
589	A_51_P475995	21833	Thra	thyroid hormone receptor alpha	-0.349009	-0.566428	-0.557486	-0.502295	-0.673518	-0.529747	1935.71	1356.28	0.000566083	0.00687545	0.361119	-0.21098	-0.343532	-0.199932	0.216333	0.177939	-0.0720343	1656.14	1563.84	0.557434	0.698786	0.966982	-0.0468034	-0.15019	-0.17171	-0.126207	-0.33589	-0.16616	2370.26	2117.43	0.02483	0.103284	0.928852	-0.293223	-0.216398	-0.453192	-0.275074	-0.278232	-0.303224	1991.8	1618.12	0.00158807	0.0499213	0.331857	0.317164
590	A_52_P128032	218734	3830406C13Rik	RIKEN cDNA 3830406C13 gene	0.0232625	-0.27594	-0.525487	0.0180839	0.0248034	-0.147056	632.017	565.847	0.255195	0.353807	1.09474	0.0835848	-0.154801	0.13759	0.0752411	-0.307415	-0.0331599	565.08	545.948	0.717301	0.819801	1.1368	0.39369	0.109485	-0.286727	-0.0550716	-0.577691	-0.0832629	723.404	676.938	0.641903	0.738466	1.07358	0.231875	0.144051	-0.0855498	0.334756	0.305584	0.186143	674.726	764.951	0.0692793	0.188748	0.927036	-0.0123116
593	A_51_P485472	74485	4933430H15Rik	RIKEN cDNA 4933430H15 gene	-0.376201	0.0918552	-1.9317	-1.84667	-2.1297	-1.23848	267.422	117.018	0.0532036	0.112132	0.00465077	-0.858874	-0.828832	-0.88892	0.547533	-0.800413	-0.565901	192.69	119.904	0.11233	0.274245	0.0784861	-0.598253	-1.4836	-1.78961	-1.96826	-2.52694	-1.67333	319.947	108.911	0.00627945	0.0567982	0.000330578	-0.723202	-0.659139	-0.734547	-1.45926	-0.332426	-0.781715	312.174	184.912	0.0133639	0.0907373	0.00681592	-0.814366
594	A_51_P481644	217588	Mbip	MAP3K12 binding inhibitory protein 1	0.323798	-0.475854	0.256051	0.275734	0.0798588	0.0919176	665.297	714.905	0.567636	0.654568	1.27616	-0.419002	-0.289901	0.102059	0.458105	0.727808	0.115814	516.198	554.472	0.622041	0.749134	1.07569	0.511067	0.351652	0.121939	-0.130123	-0.355828	0.0997413	685.878	746.39	0.559832	0.671526	1.12554	0.189189	0.0151578	-0.0952489	0.013155	0.214583	0.0673671	702.035	736.5	0.313891	0.471569	1.19531	0.444545
595	A_52_P512110	215999	Ccdc109a	coiled-coil domain containing 109A	-0.908241	-0.820801	-2.22162	-1.39303	-1.39525	-1.34779	187.993	72.3129	0.00561236	0.025087	0.00232662	-0.588884	-0.685871	0.192471	0.648823	-0.188411	-0.124374	111.164	95.3904	0.642745	0.764709	0.610757	-0.685655	-0.696269	-1.61359	-1.3853	-2.32826	-1.34182	188.731	73.8028	0.0120839	0.0745055	0.00229682	-1.04945	-1.00725	-1.44235	-1.5996	-1.0017	-1.22007	185.572	78.6883	0.000623888	0.0426813	0	0.240199
596	A_51_P161463	73293	Ccdc103	coiled-coil domain containing 103	-0.241232	-0.0227375	-0.792419	-0.409005	-1.04652	-0.502384	287.42	215.48	0.0537605	0.113002	0.397413	-0.102456	-0.149052	-0.0462456	0.578571	-0.0601776	0.0441281	286.633	284.596	0.758927	0.849719	1.15381	-0.124085	-0.328209	-1.45534	-0.83473	-2.37195	-1.02286	377.314	212.826	0.0662459	0.171014	0.0262555	-0.135656	-0.0852653	-0.369622	-0.083519	0.218143	-0.0911839	462.494	425.973	0.384563	0.539724	0.987789	-0.0418892
597	A_52_P616007				-0.19037	-0.404457	-1.08587	-1.07291	-1.46968	-0.844658	169.544	102.596	0.0235367	0.0642214	0.0773725	0.439446	-0.159507	-0.579775	0.393986	-0.229167	-0.0270035	153.488	150.296	0.895684	0.937519	1.03576	0.146149	-0.232207	-1.09993	-0.875178	-2.94157	-1.00055	186.305	112.98	0.134084	0.257921	0.0398652	0.152804	0.275872	-0.692127	-0.485158	0.266785	-0.0963649	271.75	252.242	0.662982	0.77163	0.857085	0.29909
598	A_52_P524463	66679	Rae1	RAE1 RNA export 1 homolog (S. pombe)	0.0826618	-1.50986	-1.23144	0.00442616	-1.60679	-0.852201	306.394	187.891	0.0832982	0.154408	0.08454	-0.25516	0.0260631	0.149447	1.51281	0.599363	0.406505	262.719	282.372	0.25868	0.435619	0.839076	-0.178347	-0.319238	-1.2643	-0.557008	-3.13215	-1.09021	322.774	195.447	0.11552	0.235335	0.0213283	-0.0989461	0.12716	-0.167505	-0.675439	0.0354394	-0.155858	451.96	414.54	0.326498	0.484237	0.823568	-0.1708
600	A_51_P189631	76455	2310067E19Rik	RIKEN cDNA 2310067E19 gene	-0.111657	-1.12789	-1.05349	-0.470029	-0.730496	-0.698713	479.659	311.085	0.0205684	0.0587227	0.19739	-0.0572165	-0.222241	-0.26197	0.482531	-0.132946	-0.0383685	419.579	391.4	0.791135	0.871655	1.05537	-0.032233	-0.457549	-1.07768	-0.889348	-1.69024	-0.82941	565.443	352.991	0.0418852	0.133959	0.0718873	-0.037973	0.0786719	-0.190549	-0.533129	0.185199	-0.099556	670.745	634.55	0.470116	0.616363	0.986167	0.448895
601	A_51_P260008	116873	Stim2	stromal interaction molecule 2	0.207469	-0.677238	-1.07264	-0.204215	-0.308852	-0.411095	306.405	235.098	0.131183	0.215205	0.564468	0.449072	-0.286012	-0.181088	0.513749	-0.00235048	0.098674	218.259	222.038	0.577481	0.713917	1.15935	0.227656	-0.233571	-0.406383	-0.748319	-0.871615	-0.406447	370.862	287.988	0.106375	0.223889	0.452961	-0.49574	-0.343602	-0.99803	-0.726573	-0.297345	-0.572258	377.229	251.262	0.0117156	0.0873588	0.0374592	-0.109511
602	A_52_P645122				0.550981	-0.104686	-0.0661451	0.191158	-0.234732	0.0673152	619.337	663.587	0.654836	0.731026	1.27474	-0.60156	-0.313305	-0.59879	0.144928	-0.149548	-0.303655	344.31	271.14	0.0985436	0.255758	0.520541	0.180567	0.176378	-0.693531	-0.361153	-1.00307	-0.340162	668.872	540.269	0.221007	0.353866	0.625596	-0.634213	-0.649227	-0.10308	-0.382941	-0.0360815	-0.361109	578.501	453.812	0.0483075	0.155989	0.208631	-0.125906
603	A_51_P340456	67868	Cela3b	chymotrypsin-like elastase family, member 3B	0.100763	-1.08414	-1.02059	-0.322206	-0.355542	-0.536342	477.829	354.246	0.0761869	0.144747	0.386146	-0.0569398	0.347233	0.273827	0.22991	-0.729543	0.0128972	369.831	392.083	0.95147	0.971329	1.168	0.036832	-0.549317	-0.907798	-0.84635	-1.44746	-0.742818	499.894	325.764	0.0378257	0.127238	0.108848	0.0907587	-0.0595909	-0.129985	-0.351143	0.213662	-0.0472596	750.449	735.299	0.650913	0.762435	1.12908	-0.120549
604	A_51_P366413	320389	8030498J20Rik	RIKEN cDNA 8030498J20 gene	-0.0917503	3.12385	-1.99783	0.011917	0.65244	0.339725	77.2831	82.656	0.702501	0.770748	0.716638	0.345691	0.103536	1.33218	1.47499	0.580464	0.767371	58.1906	98.3666	0.047238	0.176388	0.295148	0.355389	-0.103961	-1.7507	-2.20026	-1.76478	-1.09286	103.014	49.6089	0.0984238	0.213908	0.0180882	0.181237	0.297197	-0.184842	-0.743213	0.645916	0.0392591	78.2044	79.0811	0.876297	0.922902	0.986322	-0.206671
605	A_51_P339098	321018	Serpina4-ps1	serine (or cysteine) peptidase inhibitor, clade A, member 4, pseudogene 1	-0.973647	-0.926175	-1.4807	-1.10715	-1.09027	-1.11559	2239.72	1056.97	0.00033023	0.00517867	0.0124353	-1.1228	-0.381821	-1.54352	-0.0225144	-1.60702	-0.935535	1785.95	1061.22	0.0415295	0.166479	0.0130193	0.302001	0.0360589	0.0709176	-0.197972	-0.00430652	0.0413398	2454.25	2555.2	0.632877	0.731222	1.22826	-0.192272	0.00025912	-0.595425	-0.891267	-0.201648	-0.376071	2761.16	2181.43	0.0798989	0.204002	0.226939	-0.87889
606	A_51_P463497	107702	Rnh1	ribonuclease/angiogenin inhibitor 1	0.217251	0.46763	-0.214255	0.740169	0.519416	0.346042	3505.97	4528.39	0.100787	0.177402	0.975288	0.159994	-0.0134719	0.146574	0.498778	0.247646	0.207904	3043.74	3474.14	0.0685627	0.212838	1.18613	0.325586	0.080543	0.261749	0.207098	0.112706	0.197536	3905.88	4511.05	0.0122984	0.0750926	1.0993	-0.210284	-0.646327	-0.00719177	0.16685	-0.190464	-0.177483	3781.38	3401.96	0.261617	0.418777	0.619648	-0.47173
607	A_52_P500387	244448	Triml1	tripartite motif family-like 1	0.0268874	-0.363134	-1.981	-0.578859	-0.396215	-0.658464	178.071	116.339	0.128952	0.212528	0.221373	-0.67992	-0.160451	0.561026	0.625886	0.656815	0.200671	141.085	138.09	0.493687	0.648289	1.10158	-0.184803	-0.609086	-1.74374	-1.68633	-1.57921	-1.16063	239.498	116.495	0.0222077	0.0981686	0.0100532	-0.0552922	-0.575952	-0.463457	-0.775542	0.00500267	-0.373048	319.836	247.074	0.0688055	0.187925	0.219935	-0.0338583
608	A_52_P899666	215821	D10Bwg1379e	DNA segment, Chr 10, Brigham & Women's Genetics 1379 expressed	-0.661474	0.378435	-2.34849	-0.124405	-0.411228	-0.633432	109.831	62.1023	0.242623	0.340469	0.164252	-0.0955577	-0.842139	0.323825	0.841434	-1.29417	-0.213321	105.384	87.3118	0.610577	0.74046	0.422574	-1.13283	-0.772475	-1.833	-1.94618	-2.5926	-1.65542	186.212	60.4035	0.00664727	0.0582352	0.000330578	0.0409321	-0.656062	-1.11493	-0.274835	-0.220329	-0.445045	147.813	109.501	0.0909327	0.218624	0.10093	-1.07532
609	A_51_P309733	13070	Cyp11a1	cytochrome P450, family 11, subfamily a, polypeptide 1	-0.267174	0.463267	-1.533	-0.477045	-0.136801	-0.390151	179.448	121.49	0.296919	0.396995	0.502515	-0.0603907	0.0228589	-0.641847	1.02081	-0.128181	0.0426493	140.312	138.464	0.882792	0.929955	1.06017	-0.0419543	0.0263021	-1.39428	-0.698778	-2.03021	-0.827783	208.437	135.986	0.104589	0.221635	0.0914607	-0.0610043	-0.299126	-0.479833	0.095188	0.236606	-0.101634	307.874	284.551	0.477821	0.622592	0.911499	-0.400069
610	A_51_P484698	114230	Aipl1	aryl hydrocarbon receptor-interacting protein-like 1	0.0958136	-1.79727	-1.7605	-0.558894	-0.722559	-0.948683	203.633	111.588	0.0603827	0.122716	0.0615941	0.952075	-0.286008	0.0510065	1.09624	-0.603626	0.241938	134.292	144.3	0.511405	0.663002	0.843516	-0.140684	-0.167517	-1.2452	-1.28482	-2.04347	-0.976337	213.024	127.131	0.0551774	0.154588	0.0351442	-0.121339	-0.137599	-0.619234	-0.502738	-0.151456	-0.306473	311.604	249.181	0.0441153	0.149059	0.36419	-0.333373
611	A_52_P452689	11910	Atf3	activating transcription factor 3	1.66505	2.1874	1.80933	2.34299	2.71829	2.14461	715.026	3309.03	0.000337541	0.0052165	0.010503	1.56687	0.37164	1.40306	0.942905	1.27854	1.1126	434.28	964.291	0.00627478	0.073337	0.0812835	0.718016	0.37781	0.282369	0.700827	0.372479	0.4903	557.282	783.578	0.00578094	0.0546459	0.496712	-0.683287	-0.774431	0.109864	0.108373	-0.589834	-0.365863	542.202	451.726	0.135417	0.276357	0.156026	-1.35915
612	A_51_P189985	235036	Ppan	peter pan homolog (Drosophila)	0.0451068	0.0904469	0.144576	-0.248102	-0.171614	-0.0279173	2507.39	2472.01	0.735271	0.79766	1.24004	-0.377719	-0.190958	-0.0841918	-0.0527277	-0.888139	-0.318747	2190.33	1780.51	0.105997	0.265671	0.634423	-0.571782	-0.81588	-0.981331	-1.16295	-0.789092	-0.864207	2863.08	1580.06	0.000937188	0.0267844	0.03353	-0.207541	-0.392351	-0.508063	-0.467979	-0.488927	-0.412972	2894.62	2187.73	0.00167223	0.0505394	0.144849	-0.334887
613	A_51_P268934	103710	Slc35e4	solute carrier family 35, member E4	-0.100783	-0.819632	-0.579513	-0.316195	-0.347686	-0.432762	707.477	534.147	0.0244347	0.0658965	0.553064	0.0178889	-0.0468591	-0.241114	0.316741	-0.157952	-0.0222592	584.159	570.526	0.828135	0.895853	1.14325	0.174954	-0.0970273	-0.574151	-0.73992	-0.85819	-0.418867	756.681	590.641	0.100692	0.216527	0.459064	-0.0414274	0.100074	-0.291594	-0.402768	-0.0877754	-0.144698	929.048	848.098	0.183045	0.33438	0.865273	0.0649859
614	A_51_P162471	108671	Dnajc9	DnaJ (Hsp40) homolog, subfamily C, member 9	1.0113	1.0707	1.17719	0.990065	0.931947	1.03624	2224.62	4551.1	1.6205e-05	0.00175242	0.152504	0.453819	0.155056	0.454605	0.169177	0.746978	0.395927	1948.17	2565.33	0.0224056	0.125494	0.887617	0.175426	-0.0535303	0.120682	-0.123896	-0.0430213	0.015132	2474.77	2519.97	0.803036	0.86259	1.21882	-0.000931238	-0.0618897	0.158732	-0.0978734	0.0769366	0.0149949	2672.45	2710.78	0.763278	0.845584	1.23592	-0.0603862
615	A_52_P341204				-0.31689	-0.234919	-0.484648	-0.5004	-0.639979	-0.435367	535.423	398.629	0.00370552	0.0194434	0.514489	-0.129356	-0.0451575	-0.195352	0.979232	-0.190001	0.0838733	434.825	429.816	0.728409	0.828211	1.14891	0.112076	0.0638629	-0.266474	-0.440974	-1.5184	-0.409981	508.813	458.278	0.237879	0.37136	0.524355	-0.0487706	-0.11458	-0.128403	-0.375794	0.100177	-0.113474	941.586	879.86	0.21477	0.369389	0.982204	-0.0280914
616	A_52_P614777	84112	Sucnr1	succinate receptor 1	-2.0661	-2.4871	-3.16656	-3.05445	-2.57039	-2.66892	19542.4	3324.24	0.000180607	0.00387792	0	-1.35959	-1.5495	-1.3402	-1.0424	-1.41387	-1.34111	17710.1	6918.13	8.81134e-05	0.0257676	0	-0.157442	-0.145796	-0.333593	-0.497822	-0.417049	-0.31034	22908.4	18562.3	0.0113191	0.0724805	0.586563	-0.419776	-1.02213	-0.775421	-1.81879	-0.89913	-0.987051	24867.6	13316.5	0.0129708	0.0901164	0.000526316	-0.992041
617	A_52_P506984	107146	Glyat	glycine-N-acyltransferase	-0.405645	-0.6744	-0.794568	-0.66548	-0.702085	-0.648436	1618.01	1050.58	0.000561599	0.00685104	0.220588	-0.0769699	-0.209874	-0.245416	-0.0382733	-0.485514	-0.211209	1399.58	1212.94	0.0554048	0.190775	0.855302	-0.100498	0.191327	-0.00410482	-0.102882	-0.0612692	-0.0154853	1862.9	1841.74	0.790923	0.852999	1.18374	0.163177	0.0221208	-0.194198	-0.14987	-0.213023	-0.0743586	1915.51	1830.03	0.362453	0.519169	1.06216	-0.250127
618	A_51_P441914	15486	Hsd17b2	hydroxysteroid (17-beta) dehydrogenase 2	-0.615826	-0.698761	-0.817427	-0.75845	-0.736667	-0.725426	16938.4	10324.5	2.64526e-05	0.00198998	0.139168	-0.0542686	-0.476822	-0.113508	0.139882	-0.265136	-0.15397	15385.3	13704	0.211175	0.387283	0.858671	-0.134254	-0.237673	0.00824577	-0.454354	-0.215011	-0.206609	18763.4	16420.8	0.0519325	0.150188	0.801611	-0.436349	-0.536932	-0.651949	-0.502155	-0.677938	-0.561065	19612.9	13343.8	0.000251531	0.036394	0.0384162	-0.526118
619	A_51_P355413	64652	Nisch	nischarin	0.387463	0.227557	0.361856	0.45893	0.335152	0.354191	13052.9	16778	0.000714644	0.00772217	0.992664	0.167581	0.0173924	0.325682	-0.160033	0.437725	0.157669	11954.1	13505	0.212993	0.389105	1.2091	-0.0345398	-0.0742808	-0.298949	0.0730745	-0.208187	-0.108577	14864	13876.2	0.172859	0.30211	1.04363	0.0666689	0.168828	0.0618076	0.243998	0.233193	0.154899	16829.3	18745.4	0.0167523	0.0982567	1.06763	0.0687069
620	A_51_P329541	80987	Nckipsd	NCK interacting protein with SH3 domain	-0.380226	-0.989194	-1.32542	-0.652859	-0.673705	-0.804281	550.504	322.32	0.0077913	0.0311097	0.104741	-0.00223443	-0.324307	-0.28519	0.231229	-0.228359	-0.121772	420.764	377.868	0.308278	0.483333	0.947112	-0.219689	-0.481139	-0.465591	-0.210473	-1.33868	-0.543114	517.347	350.472	0.0587868	0.159878	0.23474	-0.308338	-0.44221	-0.520755	-0.651297	-0.32805	-0.45013	664.204	488.594	0.00208889	0.0531841	0.106037	-0.218144
621	A_52_P482983	53599	Cd164	CD164 antigen	0.0422206	0.0717216	0.0763346	0.0778482	-0.0411022	0.0454046	38783.4	40028.5	0.114724	0.195072	1.2907	-0.0141696	-0.147658	-0.00663733	0.0332389	0.228099	0.0185748	38219.1	38532.2	0.775828	0.861464	1.15837	0.0384318	-0.119096	0.0258686	-0.0629411	-0.0128917	-0.0261256	46163.9	45466.5	0.421559	0.54956	1.18058	-0.301413	-0.313633	-0.32696	-0.255422	-0.233966	-0.286279	49918.5	40947	8.79971e-05	0.0329204	0.370974	-0.343031
622	A_52_P361907	277562	Olfr1286	olfactory receptor 1286	-1.2069	-0.0515778	-1.84692	-1.24661	-1.24284	-1.11897	174.274	73.9641	0.018663	0.055113	0.00975196	-0.0934162	-0.373433	1.12333	-0.410711	-0.682198	-0.0872852	120.815	111.134	0.794746	0.874218	0.738287	-0.175283	1.16733	-0.373741	-0.304323	-2.87134	-0.511472	136.198	103.489	0.47884	0.601243	0.193524	-0.476532	-0.629679	-1.02979	-1.22588	-0.626514	-0.79768	230.711	134.893	0.00485983	0.0672698	0.00371601	-1.01443
623	A_52_P39711				-0.283788	-1.36941	-0.558327	-0.49508	-0.461546	-0.63363	344.401	228.37	0.0287546	0.0732555	0.267077	-0.0998869	-0.117359	-0.449704	0.862665	-0.445321	-0.0499211	250.586	230.44	0.846116	0.907339	0.962118	0.0108761	0.406481	-0.740344	0.760149	-2.01218	-0.315003	274.334	234.314	0.557071	0.669394	0.510306	-0.0620427	0.258022	-0.356656	-0.878264	-0.049128	-0.217614	465.007	400.978	0.319518	0.477414	0.589134	-0.0351947
624	A_51_P423085	100066	Cyp2j11-ps	cytochrome P450, family 2, subfamily j, polypeptide 11, pseudogene	-0.0222539	-0.227568	-0.113202	0.0199311	-0.0224914	-0.0731169	3086.2	2944.36	0.174437	0.265337	1.20094	0.0801187	-0.127572	0.0180469	-0.0596885	0.0853508	-0.000748794	2305.13	2290.66	0.984717	0.991041	1.15879	0.136499	0.00651076	-0.091162	0.14362	-0.0408425	0.0309252	3613.11	3708.49	0.548075	0.662167	1.22694	0.0296817	-0.0336609	0.113734	0.00996945	0.263833	0.0767114	3625.01	3834.01	0.218036	0.372646	1.20058	-0.0944611
625	A_51_P330940	23928	Lamc3	laminin gamma 3	-0.554022	-0.271742	-0.709254	-0.835905	-0.700807	-0.614346	507.484	335.767	0.00312645	0.0175944	0.237979	-0.210142	-0.208064	-0.785993	-0.256757	-0.484785	-0.389148	464.567	369.138	0.0251745	0.132044	0.466154	0.0998714	-0.296138	-0.518269	-0.758667	-1.8527	-0.66518	457.54	333.217	0.112944	0.232011	0.170933	0.0709348	0.0891333	-0.116864	-1.12926	-0.0700305	-0.231217	878.108	807.071	0.367762	0.524116	0.648884	-0.281907
626	A_51_P399945	15456	Hpvc-ps	human papillomavirus 18 E5 central sequence motif, pseudogene	0.0741635	0.160623	-0.161371	-0.222448	-0.0834828	-0.046503	992.947	987.712	0.554106	0.642212	1.2389	-0.170295	-0.0666676	-0.317304	0.15962	0.440533	0.00917737	835.423	800.931	0.946687	0.968589	1.11234	-0.0341583	-0.360948	-0.0981134	-0.315908	-0.88886	-0.339597	776.015	663.197	0.087326	0.199631	0.574211	0.136097	0.0545543	0.061506	-0.400596	0.137104	-0.00226698	1922.39	2000.77	0.982363	0.989607	1.21509	0.0163193
627	A_51_P514730	68205	Urm1	ubiquitin related modifier 1 homolog (S. cerevisiae)	-0.656659	-0.754281	-1.24287	-0.750116	-0.765591	-0.833903	404.885	226.676	0.00129154	0.0106035	0.0791759	-1.2223	-0.256791	0.278815	0.574037	0.149239	-0.0954001	255.396	238.154	0.775494	0.86137	0.645988	-0.363138	-1.22651	-0.565976	-0.564699	-1.42708	-0.829482	344.751	195.16	0.0166055	0.0858411	0.0505206	-0.336089	-0.529011	-0.238441	-1.30204	-0.166694	-0.514455	371.349	262.05	0.0668576	0.18499	0.0829139	-0.553556
629	A_51_P288240	237411	Zfp938	zinc finger protein 938	0.162085	-0.0557451	-0.191223	-0.157618	-0.105437	-0.0695877	7060.42	6875.19	0.326889	0.427729	1.21603	-0.306149	-0.200877	-0.205065	-0.0659385	0.121142	-0.131378	5982.03	5404.23	0.149381	0.318929	0.927227	0.296296	0.244142	0.112372	-0.0253833	-0.111919	0.103102	6757.02	7510.84	0.254551	0.388264	1.20553	-0.051356	-0.137608	-0.072003	-0.151981	-0.0166139	-0.0859124	8400.43	7931.16	0.0288689	0.122365	1.0743	-0.0511822
630	A_52_P577662	13618	Ednrb	endothelin receptor type B	0.421302	0.459486	0.557176	0.389736	0.460129	0.457566	788.923	1082.79	8.34093e-05	0.00280231	0.81717	-0.0381096	0.0179711	0.432521	0.081392	1.35081	0.368916	626.26	801.181	0.227003	0.40374	1.06773	0.0691295	-0.0285571	-0.0555473	-0.515751	-0.728624	-0.25187	724.783	639.879	0.182285	0.312327	0.797484	0.133336	0.0450773	-0.141438	-0.25322	-0.0574962	-0.0547483	1220.23	1191.16	0.465252	0.611976	1.13328	0.0407591
631	A_52_P577019	267019	Rps15a	ribosomal protein S15A	0.891019	0.909508	1.03828	0.956111	0.777531	0.91449	18546.9	34859.5	2.83697e-05	0.00205958	0.223146	0.23646	0.197339	0.260481	0.335227	0.629865	0.331874	17799.7	22365.3	0.0131002	0.0991792	1.01231	0.539606	0.284197	0.325315	0.256302	0.299466	0.340977	22524.3	28722.5	0.00261449	0.0395805	0.784676	0.0510681	0.142023	0.262884	0.240944	0.131608	0.165705	23967.8	26834.3	0.0128095	0.0897463	1.05189	0.0339334
632	A_52_P638439	66849	Ppp1r2	protein phosphatase 1, regulatory (inhibitor) subunit 2	0.163096	1.16782	0.0261788	-0.194543	0.157555	0.264021	457.691	532.79	0.324381	0.425104	1.08382	-0.134262	0.148654	-0.134166	0.21837	-0.229665	-0.0262139	407.426	398.754	0.780888	0.864839	1.15539	0.0753722	-0.107248	0.150115	0.308646	-0.687796	-0.0521823	540.214	515.009	0.777556	0.843203	1.12406	-0.334635	-0.300325	-0.0622241	-0.87621	-0.0216011	-0.318999	564.616	451.193	0.104684	0.237352	0.327045	-0.239886
633	A_52_P616356	12768	Ccr1	chemokine (C-C motif) receptor 1	0.583909	1.20379	1.1601	1.06773	0.622097	0.927524	78.2337	154.256	0.00229909	0.0146587	0.231229	0.270641	0.899303	-0.124665	0.144673	-0.287062	0.180578	80.3123	91.4299	0.427346	0.592697	0.787738	0.494272	2.53713	3.88031	-1.01431	-0.541988	1.07108	49.1169	95.5852	0.31327	0.44687	0.194142	0.544109	0.966624	0.187265	-1.19811	0.556437	0.211266	75.7653	84.5889	0.602815	0.725369	0.332527	-0.659127
634	A_52_P479435	14583	Gfpt1	glutamine fructose-6-phosphate transaminase 1	0.208382	-0.0604483	-0.457915	-0.811574	0.455459	-0.133219	286.93	258.037	0.588703	0.673512	1.02652	0.265376	0.0411977	-0.251582	1.5813	0.209032	0.369065	192.227	229.294	0.308072	0.483174	0.795246	-0.327345	-0.75803	-0.459383	-1.09108	-1.75206	-0.877579	294.046	165.618	0.02628	0.106137	0.0411378	-0.420887	-0.43809	-0.230781	-0.739716	-0.365077	-0.43891	301.634	223.165	0.00628297	0.0717762	0.116861	-1.16013
635	A_52_P370402	74287	Kcmf1	potassium channel modulatory factor 1	0.147818	0.234301	0.10811	-0.0403882	0.0280619	0.0955807	8396.22	8997.21	0.114565	0.19485	1.30102	-0.132775	0.0938664	-0.166803	-0.170703	-0.155023	-0.106288	7709.48	7257.42	0.102872	0.261484	1.0716	0.0559752	-0.280914	-0.212558	-0.0227954	-0.175438	-0.127146	9243.07	8568.15	0.111032	0.229629	0.994688	-0.131832	-0.0853694	0.0155805	-0.293701	-0.0119163	-0.101448	9660.35	9037.66	0.13734	0.278735	1.0113	0.178467
636	A_51_P343031				-0.0960017	-1.04217	0.405415	-0.244292	0.114508	-0.172508	217.503	189.562	0.517903	0.609611	0.920365	-0.323507	-0.0952465	-1.18354	-0.893123	-1.0268	-0.704442	237.686	162.564	0.0285312	0.139584	0.0933458	-0.442799	-0.491919	-0.229598	-0.967963	-1.68152	-0.762761	222.624	137.498	0.0422602	0.134537	0.0716108	0.0392717	0.0840015	-0.307792	0.0145187	-0.321834	-0.0983669	277.24	256.53	0.331394	0.488931	0.981243	-0.322234
637	A_52_P27774	77065	Ints7	integrator complex subunit 7	0.0756142	-1.72391	-0.867865	-1.75734	-0.470125	-0.948727	213.38	127.065	0.0562398	0.116736	0.0552808	-0.476004	0.0550162	0.422607	0.660105	0.79088	0.290521	181.007	189.196	0.273015	0.449337	1.08236	-0.343949	-0.806708	0.114001	-0.438871	-2.06168	-0.707442	171.529	117.262	0.127523	0.250249	0.107093	0.0183605	-0.306497	-0.382543	-0.909106	-0.515979	-0.419153	296.498	236.704	0.0498661	0.158617	0.165366	-0.678277
638	A_51_P374878	102871	D330045A20Rik	RIKEN cDNA D330045A20 gene	-0.164819	1.25914	-0.0827983	-0.55463	0.0944078	0.11026	208.172	200.174	0.737024	0.799187	1.19628	-0.703203	-0.322189	0.554716	0.832392	0.148662	0.102075	196.516	173.068	0.733601	0.83195	0.963053	-0.731885	0.159137	-0.792693	1.39328	-2.16618	-0.427668	200.02	146.022	0.505736	0.625222	0.143138	-0.314499	0.18611	-0.138609	-0.484001	0.0227242	-0.145655	325.32	304.116	0.286623	0.444497	0.791449	-0.167714
639	A_51_P202331	18843	Plunc	palate, lung, and nasal epithelium associated	-0.716893	0.237219	-1.58919	-0.116364	0.328455	-0.371355	85.6312	61.3675	0.35501	0.455934	0.442901	-0.940108	0.0192575	0.204554	0.0302047	-0.0425812	-0.145735	96.0471	84.1266	0.512467	0.663901	0.832808	-0.82038	-0.617748	-0.142982	-0.360484	-3.03139	-0.994597	120.644	51.1035	0.129378	0.252482	0.0193359	-0.136703	0.00279821	-0.847455	-0.343027	-1.1963	-0.504138	120.319	80.7327	0.0890163	0.21627	0.078857	-1.14799
640	A_51_P513611	224826	Ubr2	ubiquitin protein ligase E3 component n-recognin 2	-0.582861	-0.749973	-0.804844	-0.744882	-0.792922	-0.735096	2344.07	1427.92	5.05766e-05	0.00241685	0.133919	-0.774239	-0.67356	-0.919338	-0.862978	-0.950681	-0.836159	2234.76	1271.36	7.76855e-05	0.0248151	0.0255063	0.0130199	-0.117166	-0.370642	-0.0189982	-0.588765	-0.21651	2799.11	2465.65	0.132585	0.256175	0.838206	-0.270339	0.110898	-0.236457	-0.178366	0.0356607	-0.107721	3241.12	3028.8	0.231299	0.387076	0.944361	-0.238412
641	A_51_P425205	20655	Sod1	superoxide dismutase 1, soluble	-0.250385	-0.761395	-0.581114	-1.35489	0.272575	-0.535043	247.421	176.215	0.118603	0.199989	0.294321	-0.789784	0.0278914	0.73922	-0.0158276	0.101212	0.0125423	171.015	158.238	0.961683	0.977788	1.00313	-0.57904	-0.779087	-2.51895	-0.474784	-1.7479	-1.21995	354.911	148.712	0.0367596	0.125368	0.00627586	-0.240726	-0.0548531	-0.424764	-0.803065	-0.23497	-0.351676	369.96	298.805	0.0504298	0.159652	0.262664	-0.073852
642	A_51_P285960	57267	Apba3	amyloid beta (A4) precursor protein-binding, family A, member 3	-0.240394	-0.540809	-0.923813	-0.724112	-0.511194	-0.588064	1070.96	725.113	0.00674061	0.0282225	0.295808	0.298248	0.0814222	-0.0427514	0.230559	-0.563714	0.000752605	827.763	854.428	0.996473	0.997963	1.17424	0.032079	-0.146321	-0.5059	-0.560591	-0.825468	-0.40124	1138.49	877.011	0.0588121	0.159916	0.477453	-0.0849228	-0.0703419	-0.128874	-0.147423	-0.188894	-0.124091	1284	1181.15	0.00443333	0.0655387	0.944888	-0.00758385
643	A_52_P378719	101592	Eftud1	elongation factor Tu GTP binding domain containing 1	0.000707064	-0.242507	-0.360932	-0.394856	-0.0663797	-0.212794	561.306	494.247	0.0532999	0.112312	0.997098	-0.116817	-0.112728	-0.261486	0.225544	-0.291635	-0.111425	473.978	435.567	0.292089	0.467933	1.01753	-0.234156	-0.11841	-0.463252	-0.768737	-1.06393	-0.529696	650.808	453.983	0.0379029	0.127312	0.26607	-0.127303	-0.566434	-0.206627	-0.516928	-0.210953	-0.325649	688.297	561.83	0.0221945	0.109161	0.290315	0.445179
647	A_52_P202045				-0.0998974	-0.893418	0.368559	-0.0904472	-0.616718	-0.266384	507.702	419.875	0.294935	0.394953	0.732885	0.414004	-0.440282	-0.165057	-2.17926	0.137336	-0.446652	374.26	302.919	0.382987	0.552679	0.241676	-0.725998	-1.7515	-1.23543	-2.26219	-0.972286	-1.38948	563.805	210.269	0.00731819	0.0603565	0.0012931	0.190867	0.68691	-0.370121	-0.0566021	-0.14688	0.0608346	560.094	611.731	0.752862	0.838227	1.11609	0.564718
648	A_51_P499223	259163	Olfr1354	olfactory receptor 1354	-0.20173	-1.6411	-0.982457	-0.107119	-1.02193	-0.790867	330.015	177.993	0.0501954	0.107544	0.127311	-0.161849	0.00977867	-0.559199	-1.33986	0.061563	-0.397913	290.517	243.516	0.199907	0.375456	0.357995	-0.564816	-1.19909	-2.07216	-1.3027	-0.340964	-1.09595	334.629	168.426	0.0227989	0.0993125	0.00983957	-0.117145	0.0323118	-0.113302	0.0836144	0.0154609	-0.019812	522.786	510.602	0.651706	0.763083	1.19473	-0.181273
649	A_52_P127823	55946	Ap3m1	adaptor-related protein complex 3, mu 1 subunit	0.319586	-0.424194	0.0402086	0.484541	0.179977	0.120023	532.877	566.589	0.480626	0.575687	1.26444	0.251154	0.190867	-0.173666	-0.455117	1.20328	0.203304	347.729	385.717	0.50983	0.661662	1.13229	0.118152	0.273018	-0.353749	0.217795	0.229629	0.096969	557.461	594.708	0.44854	0.574489	1.20737	-0.210035	0.0195792	0.87722	0.127833	0.629715	0.288863	466.028	588.891	0.224325	0.379613	0.580655	-1.15279
650	A_51_P145991	68991	Ssu72	Ssu72 RNA polymerase II CTD phosphatase homolog (yeast)	0.00951737	-0.113701	-0.107602	0.0840305	0.226705	0.0197899	2095.08	2106.8	0.772841	0.828014	1.27177	0.120174	0.24814	0.153741	0.325124	0.346958	0.238827	1725.13	2026.59	0.00606701	0.0726257	1.11029	0.239666	0.0952944	0.102755	0.0626405	0.105113	0.121094	2350.52	2562.23	0.016801	0.0862609	1.21128	-0.204827	-0.305417	-0.162671	-0.00964745	-0.0291866	-0.14235	2488.9	2256.82	0.0617625	0.177369	0.849739	-0.59017
651	A_51_P284597	69269	Scnm1	sodium channel modifier 1	-0.166679	-0.363074	-0.349441	-0.22602	-0.0956669	-0.240176	1149.84	970.126	0.00966693	0.0358259	0.927569	0.00345137	0.0869885	0.0679978	0.0224465	-0.274684	-0.0187599	1004.44	1004.61	0.788917	0.87032	1.17424	-0.224349	-0.184576	-0.195442	-0.338539	-0.383401	-0.265261	1296.44	1083.75	0.00274471	0.0401327	0.655962	-0.236458	-0.315115	-0.348867	-0.292275	0.0106404	-0.236415	1357.31	1152.83	0.0214152	0.107597	0.533753	0.00321808
652	A_51_P397426	30057	Timm8b	translocase of inner mitochondrial membrane 8 homolog b (yeast)	0.305933	0.17162	0.2452	0.132815	0.313325	0.233779	8034.29	9456.2	0.00283122	0.0165358	1.17179	-0.0081761	0.0267355	-0.0301024	0.0387862	0.0944762	0.0243439	6691.74	6798.21	0.318797	0.493086	1.18896	0.165589	0.140095	-0.0172408	-0.00553049	-0.00429402	0.0557239	9661.51	10059.4	0.235121	0.368216	1.23846	0.213204	0.4744	0.444422	0.214764	0.344172	0.338192	9411.95	11932.4	0.00355798	0.0612811	0.463279	-0.0477168
653	A_52_P448930				-0.119771	-1.24089	-0.192129	0.87641	-0.04528	-0.144332	155.05	119.952	0.689552	0.760197	0.857	1.20388	0.239356	0.701528	-0.59901	-0.10852	0.287447	163.016	203.373	0.410621	0.577584	0.748505	-0.26627	0.222421	-0.710312	0.87225	-0.151064	-0.00659504	131.719	128.267	0.98134	0.987332	0.96858	-0.0953641	-0.00622987	-0.624313	0.238002	0.0193109	-0.0937188	396.988	370.829	0.549464	0.682512	0.945844	0.279684
654	A_52_P413429	12992	Csn1s2b	casein alpha s2-like B	-0.116536	-2.55852	0.767226	0.971747	0.574035	-0.0724093	121.352	70.4114	0.915988	0.9391	0.616463	0.10023	0.0980943	0.830023	0.537753	3.62337	1.03789	63.6911	117.568	0.191382	0.366102	0.350348	-0.567352	-0.992617	0.686439	1.06523	-0.258886	-0.0134368	64.5355	54.1185	0.975562	0.983592	0.598345	-0.800094	-0.277581	-0.300622	0.392097	0.273251	-0.14259	88.2508	77.093	0.544883	0.678811	0.584596	0.146338
655	A_51_P467349				0.100445	-1.28312	0.508397	-0.433981	0.986996	-0.0242519	226.011	195.15	0.954446	0.96714	0.949372	0.412581	0.252304	1.77702	0.549131	0.823213	0.76285	169.187	235.394	0.0479046	0.177551	0.354257	-0.0724874	-0.451545	-0.368544	-0.0911398	-0.355613	-0.267866	200.723	164.015	0.0262311	0.106033	0.66056	-0.0409863	0.111156	0.0997486	0.425704	-0.150257	0.0890732	461.72	491.556	0.410122	0.563018	1.19291	0.465502
656	A_52_P356703	319945	Flad1	RFad1, flavin adenine dinucleotide synthetase, homolog (yeast)	-0.420243	-0.547428	-0.747631	-0.41802	-0.295247	-0.485714	3265.21	2343.26	0.00319427	0.0178359	0.426284	0.0413084	0.122901	-0.0338159	0.15695	-0.539215	-0.0503745	2627.28	2647.34	0.711402	0.815888	1.15033	-0.110976	-0.153768	-0.206567	-0.212115	-0.180681	-0.172821	3569.57	3175.52	0.000749039	0.0250843	0.894636	-0.0151218	0.0899269	-0.260716	-0.191319	-0.106956	-0.0968371	4102.87	3863.75	0.194699	0.347237	1.01912	0.104534
657	A_51_P326030	224893	Zfp959	zinc finger protein 959	0.0143311	-1.155	-0.364831	-0.16389	0.0710483	-0.319667	365.317	272.908	0.223287	0.319765	0.75917	-0.106639	0.217799	-0.570884	-0.284721	0.0287579	-0.143137	282.012	264.301	0.348477	0.520816	0.951244	-0.472018	-0.605425	-0.434312	-0.115288	-0.356778	-0.396764	425.549	319.723	0.00808288	0.0628322	0.331902	-0.21991	-0.204964	0.0254021	0.30984	-0.0700331	-0.0319329	388.416	375.52	0.757868	0.841724	1.0893	0.255473
659	A_52_P303581	56347	Eif3c	eukaryotic translation initiation factor 3, subunit C	-0.0300774	0.0165634	-0.0230109	0.0485702	0.0227679	0.00696263	15676.6	15720	0.660636	0.735939	1.27015	0.0129563	0.0184674	-0.0234242	0.000932229	0.0799767	0.0177817	12993.1	13139.5	0.357486	0.528968	1.18489	-0.0502366	-0.067062	-0.116349	-0.172162	-0.0908102	-0.099324	17057.8	15946	0.0096212	0.0675338	1.06945	-0.0266483	-0.0326552	0.0510404	0.03758	0.0664182	0.019147	18731.3	18967.2	0.402414	0.55615	1.23935	-0.187172
660	A_52_P327118	235330	Ttc12	tetratricopeptide repeat domain 12	-0.228235	-2.00247	-0.0546991	-0.189924	-0.20136	-0.535339	252.246	138.632	0.219386	0.315506	0.3985	0.0232998	-0.0355733	0.471518	0.182221	0.933695	0.315032	135.13	150.206	0.151318	0.321331	1.11202	-0.765947	-0.036081	0.841375	-0.0518215	-0.177615	-0.0380179	124.649	111.099	0.889149	0.924179	0.806759	-0.108936	0.436205	-0.103337	-0.839366	0.18764	-0.0855588	366.101	352.543	0.710154	0.806725	0.893913	-0.0984694
661	A_51_P277563	442835	Defb22	defensin beta 22	-0.0580923	-0.827208	-0.0178735	-0.973708	-0.347728	-0.444922	340.285	266.716	0.0855436	0.157564	0.478385	0.314116	0.255191	-0.418687	-0.541617	-0.0904264	-0.0962845	313.736	337.452	0.605628	0.736695	1.01955	-0.143553	0.200414	-0.211273	0.116334	-0.144652	-0.036546	272.258	268.162	0.675141	0.763984	1.14061	0.119152	-0.0747557	-0.219087	0.0772951	0.152992	0.0111196	794.079	792.069	0.880775	0.925482	1.22706	-0.229771
663	A_52_P1076447				-0.0146826	-2.30446	-0.737636	-0.384602	-1.09498	-0.907273	123.105	58.411	0.0819563	0.152608	0.0822535	1.62246	0.426752	1.85352	0.255391	2.2018	1.27198	54.6123	121.587	0.0315136	0.145955	0.0597664	-1.2555	-2.62827	-0.702238	-0.491407	-1.30345	-1.27617	138.28	47.6239	0.0266771	0.106724	0.00219424	-1.09053	0.250544	0.135793	-0.859148	0.257659	-0.261137	91.7662	74.7636	0.425798	0.577211	0.358617	-0.867162
664	A_52_P38436	108100	Baiap2	brain-specific angiogenesis inhibitor 1-associated protein 2	0.414685	-0.34935	0.337279	0.708107	0.704052	0.362955	273.638	338.546	0.13328	0.217648	0.939556	0.592326	0.317758	0.787015	0.462342	0.828001	0.597489	227.013	327.64	0.00343721	0.0603524	0.489029	-0.569593	-0.231064	0.114722	-0.501989	0.814303	-0.0747241	277.047	254.882	0.782038	0.846561	0.726868	0.059129	0.184016	0.452378	0.28338	0.265599	0.2489	408.367	485.173	0.0180884	0.101492	0.77242	0.26157
665	A_52_P217604	103836	Zfp692	zinc finger protein 692	-0.213493	-0.93755	-0.857552	-0.844535	1.13583	-0.343459	390.778	278.765	0.432189	0.529772	0.399121	-0.295758	0.0196536	-0.923358	-0.651238	0.188929	-0.332354	381.116	321.272	0.181805	0.355645	0.47137	-0.38974	-0.726833	-0.765201	-0.597193	-0.931629	-0.682119	492.764	310.146	0.00166066	0.0326362	0.102316	-0.140708	-0.0330857	-0.28405	-0.24922	-0.167564	-0.174926	718.08	637.756	0.0164165	0.0975127	0.754903	0.0491832
666	A_51_P160439	224273	Crybg3	beta-gamma crystallin domain containing 3	0.554692	0.0912651	0.548629	0.24978	0.821907	0.453255	871.228	1160.65	0.0239719	0.0650287	0.809914	-0.171847	0.239537	0.0281547	-0.0529795	0.178881	0.0443494	738.012	763.729	0.586093	0.720681	1.19037	0.277685	0.207893	-0.0621489	-0.197882	-0.136871	0.0177353	960.813	983.188	0.860759	0.904474	1.21395	-0.129668	-0.141123	-0.140649	-0.425966	-0.0922315	-0.185927	1061.42	939.345	0.0373984	0.137568	0.74002	0.151046
667	A_52_P682382	20249	Scd1	stearoyl-Coenzyme A desaturase 1	-0.669693	-0.971832	-0.852248	-1.47526	-2.14474	-1.22275	125658	61162.2	0.0100324	0.0366341	0.00585209	-0.477526	-0.71034	-0.0159118	-0.935805	-0.788472	-0.585611	112365	76080.5	0.0218112	0.124073	0.127311	-0.534891	-0.157846	-0.675556	-0.736634	-0.757926	-0.572571	144026	98670.8	0.006647	0.0582451	0.168991	0.196113	-0.331993	0.960081	-0.21977	0.802307	0.281348	148667	192238	0.34258	0.500088	0.452195	-1.01395
668	A_51_P185108	66310	Dpy30	dpy-30 homolog (C. elegans)	0.239546	0.00392162	-0.055919	-0.0854091	0.547007	0.129829	2779.21	2964.03	0.335989	0.436964	1.27241	0.178063	0.0918867	0.0564373	0.0865641	0.0685479	0.0962999	2345.79	2517.89	0.0108181	0.0915303	1.20945	0.0539599	0.0770422	0.0234854	-0.102327	-0.00720483	0.00899115	3229.83	3253.03	0.785816	0.849344	1.22045	-0.0667953	-0.203232	-0.0435481	-0.113889	-0.0193396	-0.0893608	3111.08	2931.12	0.0511772	0.160816	1.05586	-0.118286
669	A_52_P397944	244879	Npat	nuclear protein in the AT region	0.493758	0.0869605	0.491241	0.200079	1.70151	0.594709	661.561	886.759	0.107766	0.186268	0.646532	-0.131118	0.133919	-0.222945	-0.22918	0.438101	-0.00224448	514.213	517.215	0.987138	0.992588	1.12806	0.245146	-0.39817	-0.375818	-0.173554	-0.27745	-0.195969	855.866	753.647	0.169779	0.298436	0.816106	0.148175	-0.0944891	-0.00253595	0.302462	0.164881	0.103699	662.978	715.848	0.208432	0.362255	1.15116	0.194698
670	A_52_P133607	13867	Erbb3	v-erb-b2 erythroblastic leukemia viral oncogene homolog 3 (avian)	-0.101215	-1.69795	-0.611243	-0.410897	3.06833	0.0494044	193.469	141.663	0.953823	0.96672	0.490623	0.0712997	0.176591	-0.44506	-0.857169	-0.497348	-0.310337	201.552	186.132	0.181003	0.354828	0.634258	0.326628	-0.309053	-0.159177	-0.0497237	-0.360181	-0.110302	198.794	182.608	0.418707	0.547009	0.994871	-0.431178	0.145334	-0.0439809	0.0567803	-0.01049	-0.056707	401.921	383.113	0.597183	0.720576	1.05537	-0.2577
672	A_51_P359538				0.378291	-0.950515	0.0716943	0.572024	3.28654	0.671607	192.605	206.167	0.394475	0.494251	0.382457	0.551735	0.0463243	-0.666409	-0.717381	0.492101	-0.0587259	205.935	199.489	0.840637	0.903588	0.868122	-0.142555	0.277244	0.156449	0.480542	-0.893251	-0.0243143	164.941	160.336	0.92376	0.948591	1.10806	0.268111	0.0979852	-0.0375813	0.406464	0.479916	0.242979	398.732	463.254	0.0641002	0.180671	0.759736	0.515117
673	A_52_P228247	14593	Ggps1	geranylgeranyl diphosphate synthase 1	0.487014	-1.03174	0.167998	0.61546	3.99999	0.847744	131.364	168.684	0.369786	0.470227	0.191006	-0.547567	0.752011	-0.162369	-0.419097	0.435623	0.0117202	118.552	117.406	0.964715	0.979672	0.962815	-0.138626	-0.854449	-0.412985	0.365257	-0.456477	-0.299456	156.042	119.216	0.211533	0.344125	0.523903	-0.144106	-0.378129	0.45939	0.267289	0.495266	0.139942	123.14	135.067	0.462371	0.609614	0.939766	-0.279729
674	A_51_P111223	259098	Olfr606	olfactory receptor 606	0.261816	-0.977512	-0.0543178	-0.273803	3.28773	0.448783	152.478	147.181	0.576094	0.662206	0.637606	-0.198935	-0.161961	-0.299502	-0.715206	-0.308021	-0.336725	152.277	119.459	0.0269534	0.136346	0.568388	-0.513622	0.476258	-0.897942	0.0676457	-0.728935	-0.319319	167.721	130.08	0.282005	0.4167	0.458114	0.188959	-0.0975165	0.0249969	-0.0856743	-0.0521188	-0.00427074	281.024	280.687	0.939605	0.96417	1.21872	-0.111011
675	A_52_P1027837	442821	9330175M20Rik	RIKEN cDNA 9330175M20 gene	0.119684	-1.56802	-0.723242	-0.271357	3.34331	0.180074	89.431	86.6848	0.84127	0.882298	0.61415	0.526512	-0.307791	0.590538	0.621347	0.892646	0.46465	73.7459	95.7396	0.0839645	0.235844	0.797916	-0.240495	0.217367	-1.04793	0.250406	-1.44062	-0.452255	73.0981	52.9368	0.254542	0.388265	0.379137	0.381993	0.226227	-0.270786	-0.0649364	0.0911828	0.072736	132.185	137.848	0.556103	0.687714	1.14501	-0.70746
676	A_52_P260856	210126	Lpp	LIM domain containing preferred translocation partner in lipoma	-1.24939	-1.11732	-0.219856	-0.189306	0.508844	-0.453406	228.98	164.499	0.236513	0.333926	0.293581	0.37091	0.622406	0.138889	1.32372	0.0585726	0.502899	219.809	300.308	0.0912578	0.24606	0.43171	0.412192	-0.838353	-0.794636	0.539487	-0.0566511	-0.147592	401.63	362.217	0.637898	0.735345	0.771527	0.0297515	0.195752	-0.291634	0.850973	-0.0712398	0.14272	288.451	319.831	0.502546	0.643917	1.08263	0.603645
677	A_52_P153522	78081	Crisp4	cysteine-rich secretory protein 4	0.428306	-0.282753	0.33941	0.468335	0.798245	0.350309	83.1582	98.6192	0.118066	0.199317	0.961706	0.848736	0.186486	-0.194083	-0.548292	-0.21799	0.0149711	112.111	113.514	0.952912	0.972108	1.09025	-0.427447	0.0381022	-0.602364	0.649888	-0.461389	-0.160642	106.455	90.838	0.523011	0.640457	0.694795	-0.0260392	-0.446362	-0.200314	0.422948	0.735277	0.097102	151.255	162.004	0.672509	0.778508	1.03669	0.0997055
678	A_51_P229547	18189	Nrxn1	neurexin I	0.933737	0.879841	1.29024	0.310565	1.38454	0.959785	232.975	443.991	0.00709515	0.0291947	0.201972	0.467047	-0.0431986	-0.224915	0.0708678	1.16438	0.286835	210.05	254.035	0.310075	0.484869	1.09239	0.0275443	-0.329743	0.237209	0.306293	0.500614	0.148384	324.533	355.286	0.35379	0.486457	1.19356	-0.483302	-0.102598	-0.0304075	-0.0388218	0.154808	-0.100064	310.743	290.65	0.394481	0.548638	0.945479	0.32967
679	A_51_P165504	13345	Twist2	twist homolog 2 (Drosophila)	-0.0557605	-0.522715	-1.06854	-0.170624	-0.834778	-0.530483	114.212	77.6031	0.0506784	0.108344	0.370471	-0.195921	0.601865	0.14378	-0.117215	-0.206729	0.0451559	95.3715	99.0426	0.782302	0.865782	1.14596	-0.335567	-0.977194	-1.04122	-0.122557	-1.62066	-0.819439	131.583	68.865	0.0376472	0.126925	0.0594433	-0.609472	-0.443618	-0.826337	-0.35729	-0.920724	-0.631488	168.13	108.266	0.00424817	0.0647612	0.0211047	0.0418052
680	A_51_P508394	258572	Olfr1032	olfactory receptor 1032	-0.18086	-0.131124	-0.257818	0.779461	0.248879	0.0917076	331.87	314.55	0.65948	0.734906	1.25171	-0.188871	0.0156177	0.431095	0.392387	0.313551	0.192756	367.27	379.622	0.183716	0.357867	1.1968	0.278956	-0.430608	0.141532	0.189442	-0.093582	0.0171482	303.143	295.11	0.900157	0.932051	1.17926	-0.0309704	0.0647651	-0.170809	-0.0464639	-0.151716	-0.067039	948.503	908.929	0.19417	0.346562	1.10113	-0.193942
681	A_52_P684057	66069	Snupn	snurportin 1	0.245113	-0.159822	0.424951	0.184121	-0.0117053	0.136532	1287.42	1420.31	0.251039	0.349515	1.28221	0.55925	0.18018	0.434034	0.182588	0.0540523	0.282021	975.811	1200.53	0.0383531	0.160468	0.976805	0.0732854	-0.09997	-0.073021	-0.375687	-0.28083	-0.151244	1393.07	1262.49	0.129821	0.252919	0.973756	0.168825	-0.109207	-0.0726595	-0.0278917	0.0207015	-0.00404646	1456.13	1453.03	0.938416	0.963521	1.22227	0.0501689
682	A_52_P836086				0.380039	-1.84436	0.0669944	-0.261365	-0.160492	-0.363836	98.6569	64.8107	0.399779	0.49945	0.638384	0.63531	0.546682	1.87202	-0.264713	0.96907	0.751673	66.1494	101.646	0.0953376	0.251748	0.227912	-0.368788	-0.920211	-1.02242	-0.257143	-1.5553	-0.824773	91.1678	52.523	0.0251119	0.103699	0.0544846	0.13416	0.172232	0.325504	1.91849	-0.000815361	0.509915	60.5353	84.9396	0.225361	0.380715	0.404156	-0.491613
683	A_52_P311725	72432	Spink5	serine peptidase inhibitor, Kazal type 5	1.6252	0.0441995	0.382158	0.7163	0.31931	0.617433	189.821	281.878	0.0875066	0.16015	0.615456	1.16624	0.452647	1.39467	-0.205806	1.03631	0.768811	124.788	225.945	0.0562536	0.192231	0.234696	0.811004	0.827796	0.00453707	0.182266	-1.91686	-0.018251	327.545	250.823	0.971842	0.981127	0.759835	0.891841	-0.491449	0.0658214	0.953141	0.0790896	0.299689	160.074	197.951	0.336045	0.493584	0.596229	0.49534
685	A_51_P445211	57749	Piwil1	piwi-like homolog 1 (Drosophila)	1.00234	-0.796203	0.7084	0.0255711	-0.272574	0.133506	134.035	149.237	0.704104	0.772161	1.11496	0.452894	0.474438	0.700401	0.437563	4.4235	1.29776	110.973	217.851	0.172633	0.345465	0.100959	0.408264	0.201758	0.366511	0.798192	-0.415456	0.271854	138.742	160.274	0.240727	0.374455	0.893465	0.254035	-0.0916202	0.232238	0.372995	0.422831	0.238096	266.876	320.119	0.0569565	0.170205	0.759465	-0.258431
686	A_51_P204031	79221	Hdac9	histone deacetylase 9	-0.0134042	-0.488793	-0.104172	-0.0331639	1.21726	0.115546	399.92	372.113	0.708617	0.775962	1.21378	0.181602	-0.0267838	0.497928	0.037172	2.77027	0.692037	365.016	439.545	0.259608	0.436651	0.782917	0.0281137	-0.0169213	0.0314705	0.698971	0.0731304	0.162953	354.323	377.169	0.293163	0.427304	1.20576	0.234959	-0.0316805	-0.0514223	0.185932	-0.0281676	0.061924	893.601	935.117	0.369232	0.525507	1.21095	0.00604747
687	A_52_P73703	217378	Dnajc27	DnaJ (Hsp40) homolog, subfamily C, member 27	0.507865	-0.311562	0.814639	1.35905	0.984648	0.670928	172.027	229.054	0.0757568	0.14422	0.502763	0.35879	0.370016	0.486221	0.07434	2.05127	0.668128	187.474	263.928	0.130741	0.296318	0.543793	0.364882	-0.105675	-0.108507	0.935689	-0.157012	0.185875	217.235	239.336	0.42686	0.554728	1.11197	0.178169	-0.0187894	-0.180648	0.282057	0.150576	0.0822729	370.701	392.538	0.370765	0.526912	1.16806	0.244949
688	A_52_P116628	74525	8430419L09Rik	RIKEN cDNA 8430419L09 gene	0.0468693	-0.175822	-0.00200926	0.285743	1.21383	0.273722	650.675	698.284	0.328684	0.429604	1.13221	0.0310262	0.00316234	-0.357676	-0.284943	0.246976	-0.0722909	611.85	595.576	0.549034	0.692374	1.06029	0.105464	-0.129884	-0.447258	-0.120276	-0.300895	-0.17857	830.942	739.255	0.127424	0.250102	0.907883	0.204242	-0.00269552	-0.184859	0.0606708	0.146707	0.0448129	1217.94	1256.83	0.543141	0.677494	1.21654	0.515631
689	A_52_P207356	12316	Aspm	asp (abnormal spindle)-like, microcephaly associated (Drosophila)	0.619127	-1.16879	0.451185	0.359807	0.935338	0.239333	73.6227	74.8137	0.548997	0.637518	0.891221	0.454277	-0.233055	0.510772	1.39273	0.541015	0.533147	68.1821	96.3658	0.107608	0.267962	0.602195	0.603113	0.568016	-1.24247	0.200942	-0.649587	-0.103996	75.0131	67.7881	0.789417	0.85215	0.874236	0.465808	-0.617722	0.27634	0.564283	-0.68746	0.000250017	103.655	104.9	0.999446	0.999687	0.725522	-0.440654
690	A_52_P134003	226999	Slc9a2	solute carrier family 9 (sodium/hydrogen exchanger), member 2	2.53212	-2.42441	0.389269	-0.49177	-0.699559	-0.138872	105.035	74.833	0.87207	0.905861	0.281603	-0.35346	0.660737	0.0587559	-0.344588	-0.486514	-0.0930137	92.974	86.7299	0.67995	0.793336	0.961469	1.06581	-1.29171	-0.640336	-0.72534	-0.79396	-0.477107	79.336	57.4461	0.302802	0.436784	0.182594	-0.0677048	-0.341138	0.115468	-0.425628	0.355117	-0.0727773	77.672	72.6532	0.639236	0.753261	0.958909	-0.184301
691	A_52_P505977	19944	Rpl29	ribosomal protein L29	0.359698	0.50224	0.377142	0.470834	0.669761	0.475935	5909.18	8086.74	0.00101479	0.00929222	0.788298	0.239828	0.300253	0.235483	0.6765	0.556101	0.401633	4782.79	6210.42	0.0113178	0.0930477	0.862584	0.703005	0.275102	0.302743	0.321631	0.237268	0.36795	7315.85	9554.31	0.0123374	0.0751645	0.703399	-0.146578	-0.0760394	0.11392	0.0565581	0.109973	0.0115667	7604.29	7658.91	0.836908	0.896262	1.22606	-0.214025
692	A_52_P682293	15165	Hcn1	hyperpolarization-activated, cyclic nucleotide-gated K+ 1	1.08344	-1.05527	0.535175	0.32131	2.86681	0.750291	110.426	123.455	0.30461	0.404828	0.394016	0.493512	-0.114465	-0.225912	0.322203	0.993978	0.293863	113.628	128.587	0.252311	0.429035	1.07212	0.380989	0.397321	-0.337515	-0.0827139	0.0171825	0.0750528	90.8274	101.223	0.62276	0.722831	1.1827	0.489808	-0.343747	-0.311727	0.0192023	0.58672	0.0880512	199.658	210.916	0.675322	0.780719	0.99351	-0.297487
693	A_52_P510987	232345	A2m	alpha-2-macroglobulin	-1.1089	-0.83518	-0.647022	-0.511947	2.89729	-0.041152	373.275	228.418	0.958787	0.970448	0.269903	-0.518401	-0.469799	-0.84659	-0.558658	-0.705506	-0.619791	557.436	379.647	0.000854736	0.0413199	0.130176	0.25441	0.321327	-0.104807	-0.0944902	-0.232124	0.0288632	366.087	397.933	0.805164	0.864027	1.21439	-0.0280466	-0.384771	-0.520407	-0.515662	-0.0738772	-0.304553	1153.68	931.821	0.0460614	0.152264	0.361197	-0.366849
694	A_51_P465445	17758	Mtap4	microtubule-associated protein 4	0.736852	0.498473	0.692274	0.609863	0.703151	0.648123	2066.05	3232.3	0.000112075	0.00316601	0.499131	0.636028	0.216356	0.58534	0.175284	0.628046	0.448211	1787.17	2436.62	0.0124254	0.0969883	0.732701	0.178984	-0.150197	-0.0536358	0.177719	-0.0544682	0.0196803	2392.89	2436.7	0.782899	0.847316	1.21251	0.0400447	-0.00956238	0.169779	0.290595	0.119605	0.122092	2356.3	2564.4	0.0798969	0.204022	1.14775	0.237993
695	A_52_P368192	230085	N28178	expressed sequence N28178	0.0784649	-0.76331	0.355347	-0.356116	-0.685449	-0.274212	130.649	103.839	0.273601	0.372864	0.730022	-0.381472	0.61439	-0.0390217	-0.512304	0.353925	0.0071036	107.553	111.287	0.974703	0.985453	1.03534	0.385304	-0.886278	-1.15399	-1.67057	-1.96158	-1.05742	171.545	87.5186	0.0602463	0.162327	0.0191959	0.100461	-0.169321	-0.907742	-0.319765	-0.397091	-0.338692	232.841	182.124	0.110352	0.244556	0.270432	-0.395233
696	A_52_P502155	13722	Aimp1	aminoacyl tRNA synthetase complex-interacting multifunctional protein 1	0.935162	-1.34027	1.50953	0.450294	1.02612	0.516167	99.0005	107.129	0.354206	0.455112	0.464819	0.559212	-0.00791584	0.832378	0.344091	0.390556	0.423664	97.6278	120.255	0.0369901	0.15756	0.793862	1.27103	-1.15015	0.7785	0.915254	0.493687	0.461665	87.8901	96.8385	0.335412	0.468384	0.389019	-0.10339	-0.0693004	-0.115002	-0.444245	0.757754	0.00516327	202.663	192.422	0.97998	0.98807	1.01125	-0.85318
699	A_52_P715581				2.63511	1.76568	2.83593	2.73168	3.02371	2.59842	23.1306	139.495	0.000277876	0.004733	0.00209412	1.73505	0.661188	-0.0796234	-0.00688329	0.196539	0.501253	74.7193	103.022	0.208445	0.384347	0.342637	2.43601	2.49108	-0.248852	1.10063	3.33483	1.82274	29.9775	110.13	0.0442495	0.137765	0.0289303	1.75967	0.779941	0.409664	1.89157	0.760257	1.12022	47.2861	100.547	0.0193631	0.103831	0.00779005	1.90208
700	A_52_P1108451				1.26301	-1.91222	0.954007	2.18647	2.91678	1.08161	63.1873	102.088	0.259504	0.358226	0.102936	0.895233	0.356294	-0.257498	-0.702461	0.758955	0.210105	83.8524	89.8348	0.526627	0.675148	0.855442	2.38384	0.36973	-0.407263	3.72736	-0.289569	1.15682	41.4867	95.22	0.22873	0.361686	0.291302	0.30727	-0.21683	1.07983	1.87854	0.529519	0.715666	58.1422	91.2064	0.115934	0.251754	0.0581685	0.294189
701	A_52_P100231				0.689851	0.461958	0.90264	0.622557	5.52465	1.64033	232.846	542.204	0.167142	0.256884	0.0222311	0.574394	0.0639943	0.318754	-0.0802605	0.805972	0.336571	207.27	257.623	0.106392	0.266259	0.977878	0.914672	-0.0428842	0.109334	0.113374	-0.557468	0.107406	235.517	247.469	0.672915	0.762109	1.07977	0.0731179	-0.260527	-0.154833	0.178381	0.251156	0.0174589	366.11	370.617	0.868586	0.91762	1.21103	-0.407242
702	A_52_P380825	212514	Spice1	spindle and centriole associated protein 1	0.221376	0.0686796	0.582652	1.05444	1.37304	0.660036	170.203	241.791	0.0550293	0.114912	0.588937	0.473152	-0.243911	0.658654	0.445106	1.20912	0.508424	114.896	163.957	0.0945004	0.250653	0.7689	0.817327	-0.107698	0.991184	0.820897	5.93853e-05	0.504354	130.832	179.351	0.0941214	0.208653	0.526474	0.441702	0.25021	0.294797	0.379917	0.610117	0.395349	218.078	286.415	0.00331341	0.0597191	0.351806	-0.0973091
703	A_51_P511608	50994	Mtag2	metastasis associated gene 2	-0.186303	-0.197197	-0.882454	0.334015	0.751572	-0.0360735	182.549	152.654	0.903008	0.929465	1.05242	0.292018	0.1418	-0.759851	-0.567499	0.754116	-0.0278829	161.291	160.156	0.925716	0.956227	0.919359	0.949409	0.165224	0.289265	0.213339	-1.50713	0.0220213	112.435	126.656	0.961082	0.974149	0.90878	0.00824653	-0.0792021	-0.196152	0.586144	0.0182223	0.0674517	294.523	307.451	0.644114	0.757311	1.20627	0.112194
704	A_52_P565940	18193	Nsd1	nuclear receptor-binding SET-domain protein 1	0.284815	-0.274244	-0.0964303	-0.222359	0.16878	-0.0278874	856.285	842.162	0.812818	0.859776	1.22977	0.110928	0.33012	0.247908	-0.044999	-0.178228	0.0931457	660.02	720.239	0.373007	0.543243	1.19047	0.0557473	-0.652725	-0.504858	-0.351671	-0.394656	-0.369633	931.937	718.252	0.0354172	0.122868	0.47082	0.0605076	-0.0627395	-0.485934	-0.302317	0.0978684	-0.138523	859.624	789.769	0.282213	0.439909	0.887303	-0.0150037
705	A_52_P229705	217700	Acot6	acyl-CoA thioesterase 6	0.434182	0.595715	-0.146243	-0.679414	0.11365	0.063578	65.2775	68.427	0.791426	0.842665	1.22536	0.702387	0.226351	-0.432372	0.74817	1.01644	0.452195	74.1542	98.0308	0.151009	0.320856	0.698576	2.85224	1.31559	0.755304	-1.20224	-1.62219	0.419739	65.1316	88.215	0.636717	0.734372	0.0897877	0.755643	0.339805	0.382179	1.88617	0.152138	0.703187	59.7343	96.1092	0.0872098	0.213719	0.108011	0.392685
706	A_52_P916243				-0.461974	-0.844798	0.25946	-1.02464	0.230553	-0.368281	377.565	291.778	0.239123	0.336866	0.464175	-0.264599	-0.676408	-1.47224	-1.5776	-0.827027	-0.963574	396.127	225.802	0.0176569	0.113274	0.00716332	-0.98576	-0.842882	-1.41504	-0.578621	-1.00928	-0.966317	305.599	157.049	0.00209837	0.0360367	0.0158714	0.0653437	0.725641	-0.224082	-0.472517	0.0295694	0.024791	597.324	632.096	0.907546	0.943702	1.08863	0.634461
707	A_51_P304906	77966	A930035E12Rik	RIKEN cDNA A930035E12 gene	-0.237868	-0.493331	0.60032	-0.130688	1.1026	0.168206	61.9881	64.9103	0.600911	0.684218	1.19605	0.699071	0.691794	1.77058	0.122085	0.931843	0.843075	62.0011	106.734	0.0344494	0.15238	0.158686	2.5372	0.351596	0.0131748	0.878011	0.193973	0.794791	45.5273	86.8935	0.158394	0.285803	0.281783	0.887479	0.508289	0.558442	0.668831	0.258383	0.576285	79.8682	120.722	0.00498574	0.067748	0.118981	-0.704637
708	A_52_P665675	11303	Abca1	ATP-binding cassette, sub-family A (ABC1), member 1	0.119846	-0.105402	0.197251	0.161602	-0.139401	0.0467792	7208.03	7542.8	0.540206	0.629687	1.28219	-0.209705	-0.267947	-0.252768	-0.539222	0.00132036	-0.253664	6348.55	5346.85	0.0422124	0.167759	0.683765	0.0196281	-0.280094	-0.196802	-0.208335	-0.0708347	-0.147288	7859.42	7099.51	0.0515481	0.149639	0.951844	-0.0765647	-0.46596	-0.428021	-0.195027	-0.261733	-0.285461	8362.28	6931.99	0.0170237	0.0989952	0.382149	0.0929049
709	A_52_P124083	320541	Slc35e2	solute carrier family 35, member E2	-0.242677	-1.14172	-0.408946	-0.774852	-0.655038	-0.644647	375.732	243.649	0.0141163	0.0457929	0.240998	0.0633647	-0.156506	-0.36097	-1.13744	-0.77312	-0.472935	297.781	235.965	0.0936918	0.249512	0.327957	-0.60157	-0.630364	-1.08236	0.164581	-0.895318	-0.609006	348.894	230.282	0.0457935	0.140383	0.13022	-0.586457	-0.17352	-0.869635	-0.364412	-0.663476	-0.5315	432.046	298.311	0.0116217	0.0873172	0.0544203	0.120211
711	A_51_P452659	269855	A430110N23Rik	RIKEN cDNA A430110N23 gene	0.00611357	-0.699555	-0.250418	-0.502078	-0.295331	-0.348254	589.784	474.152	0.0434805	0.0972462	0.705963	0.27936	0.131476	-0.495632	-0.3368	-0.447574	-0.173834	557.665	537.448	0.333924	0.507114	0.927453	0.587112	-0.178536	-0.342849	-0.397181	-0.242037	-0.114698	493.62	457.252	0.557292	0.669485	0.907647	0.230306	0.249311	-0.138898	-0.0246428	0.155992	0.0944135	1044.33	1121.95	0.281139	0.438845	1.14305	0.151168
712	A_51_P443958				-0.308113	-0.972058	-0.502737	-1.0957	-0.728194	-0.721361	481.358	296.499	0.00773056	0.0309148	0.152231	-0.2863	0.104223	-0.177205	-0.379032	0.25955	-0.0957528	342.616	321.458	0.471318	0.630275	1.00693	0.236891	-0.937105	-1.12133	-0.784845	-0.728769	-0.667031	398.558	246.338	0.0475148	0.143269	0.143502	-0.212506	-0.0136997	-0.104852	-0.668124	-0.420575	-0.283951	618.602	523.991	0.0729881	0.194102	0.400742	-0.139752
713	A_52_P681495	71804	Fam54a	family with sequence similarity 54, member A	0.655877	0.327093	1.20812	0.358244	1.76602	0.863072	277.29	461.24	0.0353097	0.0843946	0.319332	0.186066	0.465274	0.266127	0.268259	0.260119	0.289169	268.089	337.466	0.00343313	0.0603319	0.930542	1.01666	0.0426176	-0.36284	0.966136	0.672764	0.467068	203.24	266.138	0.159164	0.286706	0.544162	0.0500456	-0.0540516	0.0750565	-0.0798256	0.00220895	-0.00131324	458.109	461.455	0.96653	0.9807	1.23118	0.641628
714	A_52_P95294	70571	Tcerg1l	transcription elongation regulator 1-like	-0.301355	-0.923899	-0.87554	-1.31075	0.544204	-0.573468	125.702	80.6579	0.150016	0.237181	0.212458	-0.561017	-0.473023	-0.0505563	-0.547109	0.11547	-0.303247	125.612	97.9855	0.0966038	0.253383	0.47263	1.36016	-0.886069	-0.803534	-0.227627	-0.49975	-0.211365	122.371	95.2222	0.632863	0.731247	0.41342	-0.679343	-0.404531	-0.877912	-1.23775	-0.0895799	-0.657823	206.964	134.026	0.0287014	0.121904	0.0239435	-0.937492
715	A_52_P1099405	74693	4930509J09Rik	RIKEN cDNA 4930509J09 gene	1.86261	0.365984	1.12677	-0.0165938	3.13303	1.29436	41.0172	97.053	0.082402	0.153211	0.0970768	1.34615	0.460577	0.0568888	0.202592	0.0393471	0.421112	74.2706	102.26	0.158703	0.330176	0.621459	2.452	-0.611042	-0.429402	0.144257	0.102117	0.331586	60.1008	79.4351	0.579299	0.687647	0.891003	0.57853	1.43298	0.418712	-0.517766	0.491843	0.480861	60.9804	84.4884	0.19523	0.347916	0.107978	0.596316
716	A_51_P269703	16633	Klra2	killer cell lectin-like receptor, subfamily A, member 2	0.826709	0.735235	1.94717	1.63761	-0.0630187	1.01674	188.848	373.907	0.0461314	0.101298	0.208367	-0.487506	0.322394	0.375602	0.691252	2.30232	0.640813	101.808	153.749	0.234989	0.41151	0.644414	0.749602	-0.895253	0.223816	0.275071	1.28636	0.327919	101.667	113.358	0.414449	0.543189	0.666985	-0.072679	-0.167044	-0.371919	-0.222537	-0.814039	-0.329644	163.787	130.204	0.0647959	0.181916	0.298078	-0.915063
717	A_51_P182993	26405	Map3k2	mitogen-activated protein kinase kinase kinase 2	-0.0529656	-0.493079	0.486591	-0.580118	-0.767324	-0.281379	168.246	136.613	0.279482	0.37889	0.675871	0.165131	0.170663	0.38098	-0.0544908	1.32554	0.397566	135.77	170.144	0.176151	0.349173	0.971155	0.199902	-0.268747	-0.544701	0.324562	0.848812	0.111965	144.874	150.68	0.667794	0.758397	1.15798	0.109374	-0.717095	0.0461779	-0.660087	-0.224674	-0.289261	196.074	169.889	0.168915	0.318083	0.351305	-0.145821
718	A_51_P292313	71750	R3hdm2	R3H domain containing 2	-0.426835	-0.442068	-0.946378	-0.57088	-0.431746	-0.563582	2584.06	1771.67	0.00474782	0.0226073	0.308089	-0.390373	-0.230924	-0.35188	-0.607498	-0.142545	-0.344644	2216.24	1760.6	0.0119931	0.0955173	0.519769	0.0277449	-0.13994	-0.147094	-0.0731529	-0.0310622	-0.0727009	2862.42	2718.01	0.0926978	0.206811	1.11426	-0.0677995	-0.302333	-0.0593547	-0.052367	0.0425758	-0.0878556	2523.16	2389.86	0.199333	0.352549	1.04441	0.153826
720	A_51_P136288	60361	Ms4a4b	membrane-spanning 4-domains, subfamily A, member 4B	0.922218	1.06409	2.10139	3.17248	1.13984	1.68	620.523	1770.85	0.0170969	0.0520846	0.0210599	-0.211335	-0.066057	-0.0950312	-0.254482	1.638	0.202218	701.118	781.837	0.604291	0.7355	1.10229	0.365265	0.0135581	0.0791819	0.0840266	0.410314	0.190469	543.348	618.907	0.080373	0.190827	1.11074	0.0133447	-0.379448	-0.221264	0.223716	-0.00247173	-0.0732247	1242.14	1169.73	0.521102	0.659412	1.01764	-0.564874
721	A_51_P418725	72287	Plekhf1	pleckstrin homology domain containing, family F (with FYVE domain) member 1	-0.207973	-0.293189	-0.662471	-0.32865	-0.141448	-0.326746	962.297	775.514	0.0222128	0.0618402	0.747138	-0.112687	-0.169433	-0.900204	-0.47714	-0.104075	-0.352708	820.705	667.719	0.0824918	0.233603	0.484826	0.268417	-0.0847281	-0.072552	0.0928168	0.160962	0.0729832	979.092	1025.43	0.343488	0.476297	1.23553	0.301735	0.226064	0.589694	0.245615	0.636945	0.40001	1150.94	1541.69	0.0105505	0.0848739	0.325954	-0.0796801
722	A_52_P350214				-0.676675	-0.683127	-0.716451	-0.720672	-0.193312	-0.598047	463.325	297.735	0.00416874	0.0209097	0.24949	-0.619439	-0.210336	-1.45048	-0.99997	-0.666264	-0.789298	531.77	362.461	0.0190492	0.117069	0.0394362	-0.0184038	-0.363661	-0.392987	-0.366862	-0.11365	-0.251113	478.113	408.294	0.0312558	0.115412	0.70557	-0.0811129	-0.005009	-0.212643	-0.231191	-0.074854	-0.120962	1043.58	970.648	0.0495286	0.158003	0.955798	-0.0305433
724	A_51_P410112	213990	Agap3	ArfGAP with GTPase domain, ankyrin repeat and PH domain 3	-0.184417	-0.278673	-0.279557	-0.269123	-0.284227	-0.2592	1978.61	1660.69	0.00016587	0.00375773	0.889034	-0.193205	0.113936	-0.120366	-0.0183631	-0.104106	-0.0644206	1608.68	1548.9	0.288044	0.463886	1.1198	0.142123	-0.0974439	-0.413143	-0.0126488	-0.127551	-0.101733	1993.8	1876.11	0.325053	0.458886	1.06582	-0.0283656	0.0357532	-0.0994355	0.0100618	0.0552508	-0.00534706	2461.82	2452.24	0.855379	0.90894	1.2246	0.137021
725	A_52_P500711				0.399549	0.10914	0.248724	0.113448	0.394849	0.253142	13939.5	16667.3	0.0167995	0.0514997	1.13001	-0.019184	0.102171	-0.183331	-0.114726	-0.0155126	-0.0461164	21959.1	21245.3	0.395473	0.563957	1.14516	0.341113	0.198853	0.149846	0.31392	0.161788	0.233104	17601.8	20841.3	0.00414473	0.046821	1.03609	0.371454	0.722194	0.453236	0.192886	0.595936	0.467141	22397.8	31288.8	0.00686887	0.0743191	0.20739	0.686481
727	A_51_P207253	73314	Lrrc69	leucine rich repeat containing 69	-0.404869	-0.959094	-0.116122	-1.27021	-0.719291	-0.693918	205.562	135.645	0.0266343	0.0697978	0.150687	-0.263934	-0.157709	-0.441813	-0.361542	0.63862	-0.117276	160.596	142.484	0.579596	0.71536	0.812526	-0.177709	-0.041015	-0.880437	-0.739473	1.71713	-0.0243015	188.745	175.202	0.96189	0.97461	0.633634	0.050973	0.38722	-0.286311	0.104111	0.0678834	0.0647752	311.432	313.984	0.577275	0.704766	1.18132	-0.350055
728	A_51_P376979	66832	Rsph3a	radial spoke 3A homolog (Chlamydomonas)	-0.107462	-0.157376	-0.192681	-0.190772	-0.100758	-0.14981	15718.9	14176.1	0.00163134	0.012024	1.10097	-0.064079	-0.00136246	0.0162896	-0.123077	0.0879607	-0.0168536	13939.5	13778.7	0.66392	0.781616	1.15627	0.100552	0.210383	0.0279068	0.0207303	0.0476758	0.0814495	17673.8	18681.2	0.0809163	0.191526	1.23799	-0.0370208	0.1061	0.134006	0.149234	0.153574	0.101179	17620.4	18890.3	0.0465372	0.153009	1.18184	0.049323
729	A_52_P461786	320589	9530020O07Rik	RIKEN cDNA 9530020O07 gene	0.126864	-0.137015	0.0940467	-0.834441	0.0210316	-0.145903	89.9781	83.5902	0.458646	0.55488	1.04614	-0.0373071	0.0436424	1.11511	0.208724	1.13729	0.493491	85.4545	109.249	0.1321	0.298	0.808571	0.697105	-0.682168	-0.787312	0.76096	1.62677	0.323071	95.4018	107.669	0.522622	0.640075	0.628443	0.134419	0.499761	1.13412	-0.246079	0.0644325	0.317331	118.621	142.079	0.250071	0.407154	0.396875	-0.873478
730	A_51_P472797	242607	Slc1a7	solute carrier family 1 (glutamate transporter), member 7	-0.0704631	-0.433406	-0.159701	-0.157062	-0.871008	-0.338328	171.739	140.367	0.0820715	0.152754	0.687174	-1.15886	0.541874	-0.799137	-0.930457	-0.217844	-0.512885	179.1	135.448	0.169097	0.3417	0.15435	-0.131987	0.0271893	-0.665631	0.130095	1.87462	0.246857	129.368	143.79	0.596925	0.702048	1.10647	0.0885261	-0.16322	-0.00370434	0.613815	0.0977643	0.126636	259.21	284.056	0.386568	0.541697	1.12503	0.0631586
731	A_52_P660100	66813	Bcl2l14	BCL2-like 14 (apoptosis facilitator)	0.301303	0.0772729	0.222458	0.753863	0.109062	0.292792	648.959	770.166	0.0745556	0.14262	1.10263	-0.0348138	0.331762	0.31617	0.00240184	0.325253	0.188154	605.826	701.536	0.0877758	0.241229	1.13861	0.282351	0.173082	-0.286358	0.368482	0.591683	0.225848	587.303	680.739	0.195131	0.326563	1.03897	0.256262	0.0616409	0.136665	0.428546	0.340539	0.244731	1202.27	1424.24	0.0211664	0.10702	0.77296	0.167579
732	A_52_P24753	320014	B930025P03Rik	RIKEN cDNA B930025P03 gene	-0.351585	-0.426534	-0.163177	-0.349493	-0.68413	-0.394984	567.835	436.469	0.00943168	0.0352593	0.559651	-0.201867	0.0963304	-0.3276	-0.369166	0.716192	-0.0172221	439.614	431.49	0.935277	0.961987	1.02853	0.0806153	0.0147814	-0.453926	-0.0959856	0.250527	-0.0407975	608.039	598.303	0.746666	0.820374	1.14469	0.199282	0.3161	0.04913	-0.0191793	-0.0136722	0.106332	1063.86	1151.79	0.180495	0.33156	1.14714	0.40004
733	A_52_P456257				0.918673	0.999208	1.67801	3.05823	2.94555	1.91993	30.2497	110.172	0.01415	0.0458557	0.0131629	0.690142	0.81327	0.839859	0.845048	1.11631	0.860925	55.6931	99.6896	0.000256938	0.0309264	0.128383	0.527266	2.55875	-0.336517	1.24411	4.4502	1.68876	32.4749	97.8901	0.114173	0.233624	0.0547345	1.83118	1.28514	1.00105	1.91569	1.5832	1.52325	42.2348	120.7	0.000870728	0.0435637	0.00019802	0.623736
734	A_52_P268279	50758	Fbxl17	F-box and leucine-rich repeat protein 17	0.0237074	-0.0954844	-0.180593	0.105208	-0.0702607	-0.0434846	1512.8	1475.74	0.4275	0.52542	1.23613	0.195941	0.384321	0.244746	0.110608	0.105761	0.208276	1249.17	1448.41	0.0151571	0.105748	1.06547	0.382146	0.249103	0.137462	0.229439	0.0686713	0.213364	1585.73	1844.44	0.0160949	0.0844847	1.05468	-0.190348	-0.359015	-0.208168	0.10907	0.0298175	-0.123729	1447.5	1345.04	0.219573	0.374271	0.875189	-0.085554
735	A_51_P381239	229707	Fam40a	family with sequence similarity 40, member A	0.135641	-0.15873	0.0596412	-0.156508	-0.136281	-0.0512475	2825.04	2752.95	0.455877	0.552238	1.22207	0.113168	0.21016	0.371221	0.19293	0.360585	0.249613	2312.39	2735.11	0.00768784	0.0797714	1.1069	0.00929232	-0.21599	-0.304062	-0.240897	-0.244209	-0.199173	2938.31	2574.69	0.021157	0.095976	0.843143	-0.072347	0.0780204	-0.241003	-0.17788	-0.111611	-0.104964	3200.16	2984.03	0.123852	0.261747	0.99342	0.0756765
737	A_52_P583858	627914	Gm14430	predicted gene 14430	0.191444	-0.311402	0.0648224	-0.101094	-0.286219	-0.0884899	521.767	500.874	0.415854	0.514533	1.16083	-0.615564	-0.320842	-0.257962	-0.555591	-0.0658322	-0.363158	461.529	350.939	0.0225121	0.125701	0.435609	0.0109347	-0.00373045	-0.330868	-0.0872167	-0.0567154	-0.0935192	651.231	612.29	0.205556	0.33795	1.08658	-0.253179	-0.084884	0.0757699	0.0837453	-0.0362281	-0.0429552	561.576	544.546	0.524783	0.662537	1.12185	-0.366617
738	A_51_P131635	258759	Olfr1408	olfactory receptor 1408	-0.241926	-0.708922	-0.427898	0.0812287	-0.217352	-0.302974	624.172	491.343	0.0805712	0.150644	0.745021	-0.308289	0.199721	-0.82078	-0.0253014	-0.0424166	-0.199413	434.144	435.691	0.318309	0.492587	0.799277	0.202871	-0.0594077	0.163272	0.043523	1.61374	0.3928	357.94	412.219	0.271998	0.406383	0.940576	0.0408171	0.103386	-0.26839	0.0181964	-0.0052427	-0.0222467	1198.93	1179.73	0.745734	0.833038	1.19465	-0.025151
739	A_51_P317836	26369	Cetn1	centrin 1	-0.0250595	-0.214495	-0.0401601	0.00437488	-0.254	-0.105868	2466.98	2302.18	0.117703	0.198882	1.15193	0.157508	0.21433	0.0402829	-0.0413391	-0.137353	0.0466856	2477.82	2654.15	0.505127	0.657759	1.20448	0.248401	-0.122852	-0.244649	0.0600421	-0.0501803	-0.0218475	1984.43	2010.2	0.805469	0.86431	1.16998	0.0915894	0.0947812	-0.0418614	0.17291	0.0904149	0.0815669	5325.26	5629.68	0.0779107	0.201051	1.20242	0.211272
740	A_52_P486523	320083	Fbxw16	F-box and WD-40 domain protein 16	-0.195965	-0.994968	-0.328899	0.68959	-1.41437	-0.448922	103.044	64.7916	0.281698	0.38116	0.321279	1.49257	0.217719	0.150374	-0.518223	-0.299689	0.208549	89.3074	99.9397	0.582981	0.718194	0.920108	-0.461276	-0.807118	-1.14598	-0.492955	4.12353	0.24324	70.9271	74.0973	0.816809	0.872914	0.213064	0.211758	-0.856021	-0.55835	-1.92224	0.132833	-0.598405	120.542	72.1709	0.19796	0.351032	0.0478534	-0.31419
741	A_52_P542645	104099	Itga9	integrin alpha 9	0.705267	0.682483	1.29667	1.00101	0.665819	0.87025	1393.44	2531.52	0.00214743	0.0140875	0.272995	0.127057	0.206727	0.631557	0.101685	1.22287	0.45798	1159.86	1556.99	0.0985323	0.25576	0.847769	0.224288	-0.223898	-0.0214587	0.239684	0.387028	0.121129	1131.63	1225.9	0.326358	0.459978	1.20738	0.396206	0.201693	0.383803	0.26032	0.452998	0.339004	2375.06	3007.63	0.00188462	0.051897	0.468248	-0.121966
742	A_51_P289429	320277	Spef2	sperm flagellar 2	0.0165164	-0.903587	0.9949	1.11075	-1.2707	-0.0104236	76.4345	64.8601	0.983673	0.98786	0.674267	-0.786909	0.280079	1.90826	-0.680355	0.731493	0.290514	90.9464	97.9102	0.589151	0.72307	0.714387	-0.0527984	0.684311	-1.00111	0.733601	4.23046	0.918892	49.6577	81.6037	0.357904	0.490198	0.451999	-0.0596317	-0.563493	-0.318523	-0.860435	-0.0164018	-0.363697	92.6238	70.042	0.0832112	0.208397	0.243889	-0.301983
743	A_52_P367384				0.319472	0.172749	0.170503	0.203823	0.12627	0.198563	5273.63	6097.17	0.0036583	0.0192834	1.21242	0.2491	0.280024	0.165034	0.289531	0.314582	0.259654	4113.57	4924.93	0.000559716	0.0377931	1.05323	0.396173	-0.0487071	-0.0998514	0.164296	0.0611703	0.094616	5891.79	6381.53	0.343615	0.476426	1.21817	-0.0450023	0.0399138	-0.0399942	0.123788	-0.0280927	0.0101224	6501.69	6543.2	0.76883	0.848792	1.23326	0.0415435
744	A_52_P537696	228019	Mettl8	methyltransferase like 8	-0.440398	-0.638157	-0.516092	-0.373284	-1.05668	-0.604922	194.103	126.273	0.00766632	0.0307437	0.249497	-1.36906	0.062777	-0.0906769	0.155258	0.691611	-0.110019	162.619	144.375	0.763074	0.852821	0.629055	-0.0341205	-0.44317	-0.364306	2.19533	0.993329	0.469412	200.098	243.043	0.402208	0.53166	0.836625	-0.11306	-0.778775	-1.12147	-0.732664	-0.939787	-0.737152	244.245	146.732	0.0123366	0.0886776	0.00596354	-1.07415
745	A_52_P524895	13669	Eif3a	eukaryotic translation initiation factor 3, subunit A	0.41191	0.140465	0.230899	-0.054966	0.0283272	0.151327	4491.98	5080.24	0.136251	0.221032	1.24435	0.103896	0.206195	0.204756	-0.0330309	0.229774	0.142318	3609.73	3992.16	0.0436583	0.170215	1.20003	0.130302	-0.341729	-0.101004	-0.0380856	-0.104983	-0.0910997	4773.39	4523.05	0.295203	0.429449	1.06434	0.212883	0.16238	0.0600029	0.0975294	0.343023	0.175164	4382.84	4985.4	0.0241196	0.112779	0.977842	0.442017
746	A_52_P621732	234684	Lrrc29	leucine rich repeat containing 29	0.332886	-0.167387	2.27297	1.48767	0.163168	0.817862	148.57	201.333	0.148679	0.235605	0.485631	-0.3188	0.17256	-0.101883	-0.841138	4.6211	0.706368	156.666	213.719	0.516038	0.666864	0.605677	-0.0198016	-0.840096	0.287602	6.65048	2.03969	1.62357	116.494	308.15	0.292782	0.426958	0.0793639	-0.0474641	0.0287855	0.338224	-0.0794042	0.258534	0.0997351	348.365	371.298	0.300327	0.45854	1.16075	-0.0815316
747	A_52_P424847	21413	Tcf4	transcription factor 4	0.136839	0.197029	-0.047093	0.0687007	-0.284212	0.0142528	873.803	901.254	0.874237	0.907339	1.26955	-0.147918	-0.161858	-0.172641	-0.255908	0.662394	-0.0151861	819.829	812.282	0.93233	0.960003	1.02565	0.0604199	-0.290506	-0.500138	0.0847423	-0.434707	-0.216038	972.214	834.56	0.152861	0.279819	0.801858	0.0278653	0.0600614	-0.293827	-0.0751609	0.00830925	-0.0545505	1143.83	1107.94	0.441156	0.590588	1.13732	0.104535
748	A_51_P314107	57911	Gsdma	gasdermin A	-0.0832104	-0.520025	0.0589029	1.27877	-0.396833	0.0675199	229.652	207.573	0.84292	0.883537	1.09628	-0.46186	0.185196	-0.390761	-0.2704	-0.164075	-0.22038	299.005	263.982	0.124017	0.288705	0.807138	0.253695	-0.433888	-0.593433	0.380648	-0.0396525	-0.086526	268.665	257.319	0.671412	0.761133	0.982398	0.217727	-0.229278	-0.253719	0.37958	-0.0207655	0.018709	472.053	472.716	0.886597	0.929647	1.174	0.0682611
750	A_52_P527697	258434	Olfr934	olfactory receptor 934	-0.436526	-1.43969	2.54188	0.455269	-0.319259	0.160335	89.5749	80.6067	0.822427	0.867575	0.658133	-0.765757	0.775863	-0.249156	-0.37709	0.89414	0.0556001	99.1824	95.4943	0.874345	0.925022	0.86813	0.00375328	-1.05507	-0.343205	-0.267696	0.0327785	-0.325887	91.9435	73.25	0.173185	0.302413	0.558583	0.441933	0.155891	-0.799114	0.993121	0.838215	0.326009	122.867	137.986	0.362442	0.519171	0.340532	-0.728519
751	A_52_P619359				0.162867	-0.455949	0.907581	1.2467	-0.597323	0.252774	163.107	161.317	0.524827	0.615684	1.07561	0.748478	0.578863	-0.116841	0.466754	0.300064	0.395464	150.199	212.213	0.0551353	0.190431	0.609162	0.388018	-0.44033	0.079076	1.19903	1.09515	0.464188	124.727	169.265	0.207219	0.339661	0.660947	0.414192	0.53051	0.304596	1.60764	0.070218	0.58543	345.768	464.485	0.0932137	0.221517	0.226147	-0.0992855
752	A_52_P226877				0.150308	-0.610683	-0.387233	1.04108	-1.28907	-0.21912	143.454	111.036	0.603915	0.686904	0.597156	-0.685528	0.146745	-0.260199	-0.638385	1.1826	-0.050954	114.331	111.597	0.887968	0.933017	0.715286	0.0923514	-1.96996	-2.33718	0.56956	-0.954061	-0.919858	145.878	66.4843	0.178149	0.307729	0.0467601	-0.309204	-1.11278	-0.514997	0.488528	-0.541665	-0.398024	123.265	87.3573	0.198976	0.352173	0.0729565	-0.885612
753	A_52_P253506	319513	Fam113a	family with sequence similarity 113, member A	0.02061	-0.358141	-0.449016	0.522345	-0.761767	-0.205194	571.558	493.872	0.404613	0.504034	0.851417	0.0629822	0.440205	0.296294	-0.0457994	-0.0997955	0.130777	482.079	558.627	0.27303	0.449326	1.13012	-0.054938	-0.0444273	-0.627147	0.783157	-0.243271	-0.0373253	509.224	470.402	0.879459	0.917344	0.996608	0.0559298	-0.100941	-0.0579678	0.0372363	0.0908957	0.00503069	1161.85	1160.02	0.896824	0.936234	1.23429	-0.178435
754	A_52_P142870	20563	Slit2	slit homolog 2 (Drosophila)	0.0879929	-0.150491	0.130656	0.782193	-0.213551	0.12736	667.664	693.664	0.510518	0.60302	1.28369	-0.0311216	0.11922	0.275198	-0.102283	0.236039	0.0994105	797.02	847.367	0.24668	0.423606	1.208	0.0556659	-0.0748103	-0.113249	1.32878	0.0617117	0.251619	780.482	832.855	0.406367	0.535538	1.11329	0.114471	0.0994006	0.0297364	0.17996	0.0900852	0.102731	2190.09	2343.02	0.013037	0.0903044	1.17707	0.0373434
755	A_52_P477269				0.0325391	-0.0809784	-0.600115	-0.249407	-0.208163	-0.221225	7285.5	6440.48	0.107385	0.185734	0.990115	0.168669	0.292426	0.126636	0.436197	0.202012	0.245188	5350.51	6335.66	0.0110931	0.092445	1.07207	0.363504	0.0876384	0.165229	0.360694	0.201396	0.235692	8050.55	9527.84	0.0127157	0.0760962	1.03922	0.0716871	-0.307779	0.0917471	-0.138665	0.137628	-0.0290762	7865.27	7789.77	0.747516	0.834131	1.17032	-0.0945185
756	A_52_P611902	67886	Camsap1l1	calmodulin regulated spectrin-associated protein 1-like 1	-0.0195778	-0.573724	-0.103058	0.38943	-1.29306	-0.319998	412.624	358.145	0.327711	0.428589	0.596584	-0.46307	0.146786	-0.217288	-0.1132	0.0320458	-0.122945	455.608	441.396	0.308042	0.483163	0.978932	0.277655	-0.23515	-0.208689	0.610583	0.217381	0.132356	451.307	476.968	0.453215	0.578443	1.17581	0.121423	0.0599009	-0.0425774	0.0671798	0.126991	0.0665834	1104.18	1155.65	0.0945383	0.223425	1.2162	-0.133773
757	A_52_P681269	53607	Snrpa	small nuclear ribonucleoprotein polypeptide A	-0.187035	-0.331765	-0.582396	-0.311341	-0.392517	-0.361011	1129.35	891.882	0.00503235	0.0234301	0.684031	-0.362447	-0.236697	-0.0503611	-0.0755484	0.0906155	-0.126888	895.909	808.647	0.181317	0.355009	0.924731	-0.136059	-0.107192	-0.392064	0.316828	-0.31819	-0.127335	1139.06	1022.69	0.360722	0.493163	0.935793	0.104298	-0.361491	-0.141269	0.0408307	-0.25722	-0.12297	1281.5	1178.74	0.233228	0.389019	0.897334	-0.0432493
758	A_51_P174542	268294	Zbtb24	zinc finger and BTB domain containing 24	-0.301045	-0.585156	-0.429005	-0.174772	-0.789094	-0.455814	407.878	298.072	0.0132752	0.0439361	0.465909	-0.664142	-0.0651278	-0.770806	-0.47311	0.216383	-0.351361	411.079	318.015	0.131965	0.297858	0.422236	-0.340636	-0.805967	-0.498498	1.96783	-0.59904	-0.0552615	424.386	346.892	0.919885	0.945945	0.393832	-0.250905	-0.216058	0.0323291	-0.591319	0.240321	-0.157126	486.256	444.867	0.325641	0.483295	0.743769	-0.210403
759	A_52_P448510	74187	Katnb1	katanin p80 (WD40-containing) subunit B 1	0.0293703	-0.479328	0.0934622	0.0155262	-0.388907	-0.145975	599.996	534.144	0.288042	0.38771	1.05046	-0.442301	-0.0449387	-0.496585	0.0808076	-0.0986434	-0.200332	561.587	495.1	0.153712	0.324045	0.812323	-0.0404402	-0.102132	-0.285703	0.214158	-0.160281	-0.0748796	766.598	723.802	0.417072	0.545542	1.08179	-0.166289	0.0231362	-0.0545365	-0.291529	0.08063	-0.0817175	947.257	905.457	0.288485	0.446235	1.05105	-0.0616911
760	A_52_P1196617				2.77342	1.80591	0.961852	2.9308	0.395616	1.77352	36.8589	123.052	0.0230099	0.0633501	0.0156369	0.0491829	0.631662	0.86026	1.61438	-0.190813	0.592934	65.8774	103.053	0.135759	0.302394	0.275657	2.50265	-1.53969	0.736573	3.9441	4.09428	1.94758	53.5329	118.088	0.140508	0.265396	0.039158	0.302575	0.235223	0.452599	1.51763	-2.043	0.0930041	105.42	85.1657	0.879314	0.924602	0.411629	0.723265
761	A_51_P170747	74218	1700016H13Rik	RIKEN cDNA 1700016H13 gene	0.327008	0.217954	0.371018	-0.189833	-0.676073	0.0100146	128.191	136.698	0.962156	0.972862	1.20311	-0.384397	0.193516	0.117402	-1.05553	-0.0888335	-0.243568	200.094	169.424	0.342543	0.515118	0.657718	0.203049	-0.123772	-1.27966	5.45642	-0.361647	0.778879	181.618	224.907	0.550107	0.663676	0.593284	-0.0102926	-0.00927741	-0.0248721	-0.27188	0.196322	-0.024	277.535	278.25	0.761852	0.844658	1.18887	-0.678253
763	A_51_P291492	328059	Slc7a15	solute carrier family 7 (cationic amino acid transporter, y+ system), member 15	0.359724	-1.91638	1.49722	3.0962	-0.0874896	0.589855	83.4268	91.3163	0.518414	0.610108	0.367487	-0.742085	0.363711	0.304896	0.920015	0.778117	0.324931	84.2291	97.4454	0.327373	0.501051	0.823156	0.728383	-0.578456	-0.291392	4.38746	-0.590499	0.7311	73.8524	102.544	0.482279	0.604245	0.527558	0.572022	-0.478438	-0.605055	0.273372	0.0853578	-0.030548	117.335	107.019	0.89797	0.937124	0.852065	-0.437607
764	A_51_P357299	258914	Olfr211	olfactory receptor 211	0.325972	-1.37843	3.19306	1.37276	0.253636	0.7534	69.2591	94.9245	0.373722	0.474013	0.347515	-1.38008	0.297992	-0.0574421	0.135572	-0.228391	-0.24647	114.882	92.1467	0.453537	0.614834	0.562999	0.367615	-0.284452	0.7777	4.04312	0.688688	1.11853	61.5747	107.645	0.212141	0.344749	0.30971	-0.308836	-0.490629	-0.745041	-1.42705	-0.0557015	-0.605452	166.788	110.762	0.0612248	0.176533	0.0443097	-0.528586
765	A_52_P431974	72514	Fgfbp3	fibroblast growth factor binding protein 3	-0.0724373	0.781848	2.93438	1.41969	0.230773	1.05885	42.2834	81.0841	0.117896	0.199111	0.304695	1.73411	0.606102	0.0294979	0.609356	2.082	1.01221	59.7487	112.373	0.0580193	0.194991	0.115904	0.72393	1.39424	3.4603	3.9683	-0.870026	1.73535	34.6928	106.544	0.123555	0.245173	0.0480724	1.71184	0.120326	0.459873	0.666589	0.510269	0.69378	57.3557	92.6237	0.0616995	0.177274	0.111102	0.514443
766	A_52_P644005	20680	Sox7	SRY-box containing gene 7	0.19918	-1.43274	1.13276	1.40469	-1.57523	-0.0542695	101.658	76.4372	0.932628	0.951439	0.448186	-0.661701	0.483759	-0.363042	-0.423768	-1.11246	-0.415443	111.907	83.3667	0.186078	0.36054	0.411549	-0.635219	-1.61128	-2.15036	-1.57632	-2.02181	-1.599	134.739	46.292	0.00383345	0.0455604	0.000493827	0.558023	-1.01486	-0.25243	-0.685022	-0.694597	-0.417777	117.361	85.5997	0.20007	0.353281	0.0735039	-1.20827
767	A_51_P235726	78369	Icam4	intercellular adhesion molecule 4, Landsteiner-Wiener blood group	-0.352664	-1.29812	0.290439	0.0424598	-1.38264	-0.540105	180.012	115.206	0.189962	0.282655	0.257322	-0.743748	0.891576	-0.189885	0.677264	0.485559	0.224153	140.773	154.97	0.499571	0.653124	0.705281	-0.321879	-1.48306	-0.952137	-0.520449	-0.0917287	-0.673852	242.412	135.805	0.052301	0.15075	0.11386	-0.120749	-0.652673	-0.701281	-0.310833	-0.516452	-0.460398	293.708	210.359	0.013242	0.0904865	0.0920626	-0.55146
768	A_52_P176960	11352	Abl2	v-abl Abelson murine leukemia viral oncogene homolog 2 (arg, Abelson-related gene)	-0.241201	-0.674206	0.245802	0.212969	-0.336935	-0.158714	166.147	143.071	0.413782	0.51235	0.929776	-0.189857	0.000736239	-0.593638	0.108493	0.481546	-0.0385437	152.232	144.033	0.837681	0.901437	1.01878	-0.86785	-0.23394	0.289336	1.48655	1.0096	0.33674	165.886	179.631	0.468832	0.592421	0.839545	-0.37691	-0.727508	-0.573999	-0.620804	-0.0811281	-0.47607	319.098	228.529	0.0139443	0.0919126	0.0816728	-0.497998
769	A_51_P466221	110542	Amhr2	anti-Mullerian hormone type 2 receptor	-0.91583	-1.99264	-0.66597	-0.503633	-1.29334	-1.07428	236.734	103.296	0.0154328	0.0485981	0.0231211	-1.04631	-0.646762	-0.903074	1.63845	0.314674	-0.128605	181.417	135.924	0.809915	0.88395	0.21079	0.0473737	-0.685597	-0.418313	1.33178	-0.114704	0.032107	217.014	198.745	0.931878	0.954402	0.888581	-0.262514	-0.730995	-0.385884	-0.560378	-0.608973	-0.509749	282.168	197.095	0.00355057	0.0612551	0.0582121	-0.712412
770	A_52_P201337	18020	Nfatc2ip	nuclear factor of activated T-cells, cytoplasmic, calcineurin-dependent 2 interacting protein	0.14508	-1.22865	0.262461	1.30758	-0.125036	0.0722865	243.732	206.287	0.86736	0.902323	1.05961	-0.782388	0.089717	0.0592487	0.446058	0.428178	0.0481627	270.095	261.128	0.839436	0.902741	1.06497	-0.0329011	-0.620553	0.242511	0.44338	0.143356	0.0351585	276.708	267.417	0.856131	0.901047	1.14731	-0.0345574	-0.505456	-0.286105	-0.23316	-0.0897513	-0.229806	535.981	460.087	0.049865	0.158625	0.558195	-0.222499
771	A_51_P229325	69726	Smyd3	SET and MYND domain containing 3	0.281345	-0.131632	0.443987	0.304295	0.181347	0.215868	1466.42	1704.23	0.0892159	0.162426	1.20593	-0.297605	-0.155918	-0.423524	-0.211985	0.250865	-0.167633	1361.03	1223.3	0.215129	0.391251	0.83096	0.402301	0.233835	0.0112183	0.459099	0.471652	0.315621	1474.62	1825	0.0222991	0.0983005	0.881598	-0.0213886	-0.0189861	0.139305	0.189949	0.159004	0.0895766	1721.77	1837.99	0.120672	0.257543	1.19542	-0.160999
772	A_52_P971488				0.353151	-2.16249	1.08201	2.91267	0.979277	0.632926	78.6875	82.9391	0.482622	0.577478	0.31661	-0.0116159	0.500907	0.430454	1.05292	-0.236008	0.347331	71.3391	93.3718	0.194778	0.370007	0.724835	0.0219613	0.234023	1.15088	4.50302	1.03606	1.38919	42.9609	92.5624	0.160713	0.288372	0.146512	0.485419	0.211944	0.200815	0.146115	-0.0619153	0.196475	66.3829	75.9952	0.0879285	0.214783	0.924376	0.382651
773	A_51_P423963	83771	Tas1r3	taste receptor, type 1, member 3	-0.121387	-0.272695	-0.526918	-0.236949	-0.208796	-0.273349	1632.3	1370.88	0.0160087	0.0497922	0.87245	0.112006	0.257809	0.314287	0.187454	-0.139594	0.146392	1331.29	1505.28	0.138576	0.305781	1.17325	0.202134	0.051372	0.110361	0.245135	0.164515	0.154703	1893.58	2112.58	0.0104585	0.0700368	1.18594	0.109695	0.0779078	-0.106917	-0.0501301	0.0983712	0.0257853	2551.97	2609.76	0.587416	0.712871	1.23921	0.310442
774	A_51_P285347	67653	4930544G11Rik	RIKEN cDNA 4930544G11 gene	0.566243	0.443509	0.582207	0.30409	0.408905	0.460991	2051.05	2847.5	0.000869772	0.00860161	0.791363	0.218386	0.377828	0.192638	0.40854	0.257266	0.290932	1648.79	2015.46	0.00256339	0.055097	0.972387	0.404168	0.227383	0.213603	0.356661	0.289233	0.29821	2233.6	2751.87	0.00124404	0.0293356	0.906501	0.338328	0.191447	0.376485	0.402465	0.29373	0.320491	2063.98	2576.22	0.00098908	0.043509	0.532144	0.372158
776	A_52_P457971	224829	Trerf1	transcriptional regulating factor 1	0.238713	-1.59127	-1.27545	-0.232968	-1.44762	-0.861719	168.71	91.1419	0.0771065	0.145947	0.0820028	-1.0668	-0.255589	-0.0115555	-0.281004	-0.0445746	-0.331905	127.849	95.332	0.158435	0.329817	0.449702	-0.680111	-1.08698	-0.801975	0.324309	-0.534716	-0.555894	134.038	82.6204	0.0797652	0.190003	0.139391	-0.644511	-1.17849	-0.5021	-1.36314	-0.719923	-0.881632	222.777	122.074	0.00591024	0.0706677	0.00145161	-1.18372
777	A_52_P239645	214627	Papd5	PAP associated domain containing 5	0.430144	0.320397	-0.176509	0.513445	-0.257074	0.166081	158.384	180.11	0.357947	0.458868	1.19015	-0.769165	0.574254	0.0703179	0.0207913	0.443805	0.0680007	156.602	160.04	0.786221	0.868407	1.07958	0.0228934	0.736806	0.241122	0.565916	-0.0791951	0.297508	176.855	214.267	0.128864	0.251928	0.932836	0.243932	-0.645893	-0.987401	0.495086	0.120581	-0.154739	167.093	148.143	0.612771	0.733143	0.45901	-0.467137
778	A_52_P539414	209357	Gtf2h3	general transcription factor IIH, polypeptide 3	-0.125311	-0.20365	-0.385232	-0.149615	-0.330843	-0.23893	1512.94	1295.59	0.00937291	0.0351186	0.935938	-0.235454	0.0260178	-0.00297037	0.072038	0.0300748	-0.0220587	1463.37	1436.84	0.707843	0.813289	1.14839	-0.11747	-0.257327	-0.253899	-0.081251	-0.179412	-0.177872	1635.88	1444.27	0.00740606	0.060564	0.866445	-0.0507873	-0.151856	-0.0940248	-0.209702	-0.138185	-0.128911	2003	1836.72	0.00872686	0.0802284	0.941358	-0.483137
779	A_51_P289017	654807	A230005M16Rik	RIKEN cDNA A230005M16 gene	2.62702	3.10017	3.04815	2.9522	2.79939	2.90539	20.8413	154.456	4.56309e-06	0.00149202	0.000836502	1.06778	0.457036	0.353134	0.702944	1.19569	0.755318	60.2877	98.1299	0.0103308	0.0895425	0.29538	2.18649	0.652627	3.81796	4.05792	-0.575785	2.02784	28.5653	104.014	0.0860835	0.198001	0.0359856	1.7527	1.20251	0.52167	1.83154	1.60664	1.38301	46.0592	114.907	0.00456991	0.0662142	0.0017506	0.644691
780	A_51_P503896	209027	Pycr1	pyrroline-5-carboxylate reductase 1	0.0844309	-0.271257	-1.14131	1.28463	0.0921796	0.00973394	164.747	147.482	0.982419	0.986863	1.0036	-0.0912952	0.525465	0.100768	0.760037	1.63495	0.585984	110.795	153.581	0.124351	0.289094	0.589973	0.0398085	-0.488727	0.873421	0.93575	0.500279	0.372106	162.467	196.883	0.237562	0.371019	0.83871	-0.512441	-0.624358	-0.770177	-0.948376	0.270488	-0.516973	297.094	209.407	0.0694753	0.189071	0.0526224	-0.613273
781	A_51_P208490				0.319557	-0.875347	-0.034185	0.709246	0.507481	0.125351	307.084	296.564	0.675851	0.748949	1.16606	-0.392658	-0.0150028	0.589679	0.180927	1.95793	0.464175	245.49	260.285	0.316382	0.490776	0.953926	0.173163	-1.04069	0.221416	1.34025	0.0893729	0.156704	274.533	266.415	0.698965	0.78233	1.02086	0.0987041	-0.427913	-0.0703473	-0.673044	0.0836609	-0.197788	546.37	493.866	0.263144	0.420265	0.675676	0.0931649
782	A_51_P116377				-0.131036	-2.64483	-1.17377	0.900481	-0.146375	-0.639106	122.277	60.0617	0.346642	0.447749	0.13684	-0.968829	0.177572	1.13538	0.590287	0.913468	0.369576	80.0829	90.8791	0.375616	0.545779	0.753194	-0.222723	-0.27295	-0.480835	0.558362	0.933033	0.102977	69.8349	72.2695	0.725108	0.803213	1.02014	-0.380547	-0.972736	-0.668631	-1.7224	-0.128529	-0.774569	135.291	76.2836	0.0481828	0.155841	0.00788636	-0.903565
783	A_51_P208132	73902	Psmb11	proteasome (prosome, macropain) subunit, beta type, 11	0.0614998	-1.4623	-0.643928	0.0576427	-0.0505517	-0.407528	405.039	289.953	0.23822	0.335845	0.598462	-0.326769	-0.18376	0.526509	0.287422	1.47773	0.356226	409.068	402.92	0.328331	0.501777	1.07103	0.022006	-0.141014	0.10397	0.826613	0.165144	0.195344	368.015	400.682	0.30453	0.43847	1.16991	0.00964007	-0.0700648	-0.139318	-0.167869	0.0715698	-0.0592085	778.757	750.49	0.257218	0.414564	1.13948	-0.310646
784	A_52_P113916				-0.0831127	-0.454229	-0.00604068	0.581389	-0.0846883	-0.00933643	620.235	601.015	0.95794	0.969756	1.18166	0.0795034	-0.142595	0.0215635	0.069946	-0.00858925	0.00396571	656.663	647.248	0.927491	0.957393	1.16656	0.0552419	0.0357503	-0.127877	0.0963187	-0.136078	-0.0153289	755.733	749.811	0.768217	0.836505	1.19727	-0.0692441	-0.167526	-0.449956	0.0168259	-0.0656958	-0.147119	1007.73	898.705	0.14389	0.287337	0.854831	-0.0705636
785	A_52_P803668	66308	2810021B07Rik	RIKEN cDNA 2810021B07 gene	-0.250788	-0.551869	-0.187204	0.0526439	0.309768	-0.12549	277.427	240.205	0.436806	0.534233	1.03716	-0.206041	-0.121277	0.458624	-0.712077	0.945888	0.0730234	292.87	276.953	0.811005	0.884512	0.983496	-0.465995	-0.203303	-0.546002	0.517553	-0.114163	-0.162382	323.411	279.964	0.436738	0.563509	0.688534	0.0920092	-0.0262046	-0.442821	-0.530796	0.000427051	-0.181477	599.76	540.454	0.226042	0.381322	0.751669	-0.105889
786	A_51_P113162	18286	Odf2	outer dense fiber of sperm tails 2	0.518897	-1.74007	-0.354105	0.694739	0.109866	-0.154134	144.161	109.485	0.741659	0.802766	0.838139	-0.208019	0.269754	-0.278503	-1.05827	1.97649	0.140289	179.734	162.046	0.795243	0.874464	0.773191	0.7062	0.854935	-0.805234	1.05498	0.00272424	0.362721	116.018	142.42	0.348579	0.481235	0.505654	0.367623	-0.490711	-0.119502	0.121361	0.545016	0.0847576	214.588	237.305	0.667214	0.774602	1.00314	-0.379468
787	A_51_P493079	66656	Eef1d	eukaryotic translation elongation factor 1 delta (guanine nucleotide exchange protein)	0.327529	0.317097	0.150586	0.278319	0.262683	0.267242	23558.8	28444.7	0.00105261	0.009451	1.11714	0.286105	0.239647	0.269047	0.276416	0.33264	0.280771	21705.9	26312.1	4.96188e-05	0.0221556	1.03814	0.314649	0.0880654	-0.0127655	0.106219	0.086835	0.116601	27497.2	29954.5	0.0961236	0.21113	1.20584	0.236503	0.402684	0.0485937	0.290743	0.197486	0.235202	26486.4	31314.4	0.0154878	0.0953094	0.785804	0.420062
789	A_51_P242796	98956	Nat10	N-acetyltransferase 10	0.0356456	-1.05485	-0.774114	-0.101559	-0.0243156	-0.383838	605.35	460.705	0.158794	0.247164	0.634185	0.254591	0.12714	0.0780907	-0.0759356	0.022065	0.0811902	523.508	560.279	0.213576	0.389724	1.20892	0.131019	0.209402	-0.17738	0.67091	-0.0758291	0.151624	620.159	673.623	0.36106	0.493496	1.1796	-0.0756539	-0.707746	-0.572344	0.0372828	-0.130778	-0.289848	708.375	590.225	0.120023	0.256872	0.342197	-0.0626774
790	A_51_P209836	320022	Ccdc79	coiled-coil domain containing 79	-0.124343	-1.62707	-1.35781	-0.254068	-0.59999	-0.792656	105.994	57.1336	0.0571454	0.118149	0.135931	-0.758449	0.0836763	0.23952	-0.436155	0.863502	-0.00158124	97.2858	86.7529	0.996633	0.998075	0.899376	-0.575802	-1.64614	-0.757745	-1.0854	-1.38002	-1.08902	106.771	49.2312	0.0051514	0.0516084	0.0106701	-0.0545468	-0.646728	-1.13263	-1.0968	-0.12973	-0.612087	131.612	85.6512	0.0557334	0.168258	0.0297193	-1.17181
791	A_52_P714894				0.0268211	-1.02031	-1.79908	0.530646	0.81367	-0.289651	76.3139	55.8951	0.586395	0.671465	0.454846	-0.263499	0.396965	-0.959431	-0.2879	0.987636	-0.0252456	97.8778	85.8683	0.943565	0.966776	0.790076	0.203187	-1.07647	-1.12303	-0.0127545	-1.05426	-0.612666	97.5395	60.1281	0.103205	0.21987	0.206498	-0.52919	-0.428166	-0.960556	-1.54518	-0.00536795	-0.693692	119.327	70.8658	0.0570882	0.170403	0.0184235	-1.18375
792	A_52_P162744	22385	Baz1b	bromodomain adjacent to zinc finger domain, 1B	0.490858	-0.0566015	-0.0841609	-0.104257	0.0604221	0.0612521	1135.52	1223.48	0.610499	0.69259	1.28811	-0.060294	0.0660251	0.313518	-0.178973	-0.303107	-0.0325662	1061.53	1056.9	0.774926	0.86113	1.14387	0.111266	-0.45013	-0.620827	-0.0328571	-0.492275	-0.296964	1273.34	1060.28	0.104462	0.221514	0.630931	-0.0391053	-0.321719	-0.286658	0.125116	-0.0187296	-0.108219	1133.15	1066.25	0.271878	0.429327	0.947074	0.229459
793	A_52_P360280				-0.57637	-2.30662	0.436901	0.619246	0.406687	-0.284031	106.085	64.2375	0.63084	0.710369	0.437595	-0.699892	-0.18706	0.260345	0.218721	1.28797	0.176016	90.08	90.6784	0.619031	0.746591	1.02377	0.11005	0.212126	-1.62004	0.350502	-0.610763	-0.311625	87.9135	66.2374	0.443581	0.570178	0.639338	-0.344583	-0.437034	-0.481356	-0.532924	-0.246551	-0.408489	113.034	84.9626	0.00130035	0.0469143	0.147375	0.648675
794	A_51_P394384	72425	2410042D21Rik	RIKEN cDNA 2410042D21 gene	0.662557	-0.246201	-0.138656	1.23193	0.83719	0.469365	234.022	308.069	0.176081	0.267259	0.731702	0.306511	-0.251125	0.116885	-0.545664	0.486392	0.0225997	213.483	216.203	0.909845	0.946354	1.06177	-0.20376	-0.322198	-0.173121	0.0837256	0.304857	-0.0620994	250.798	237.793	0.612502	0.71452	1.01986	-0.0632703	-1.24111	0.0143661	-0.620142	0.0587898	-0.370272	269.529	218.976	0.212223	0.366527	0.18528	-0.910493
795	A_51_P392134	93765	Ube2n	ubiquitin-conjugating enzyme E2N	0.481342	-0.377773	0.077794	0.731027	0.76654	0.335786	641.05	791.445	0.196226	0.289776	0.948473	0.357817	-0.220619	0.327914	0.132378	0.844693	0.288437	555.764	682.059	0.171274	0.343889	1.10422	-0.176229	0.035202	-0.262498	-0.0729008	-0.144087	-0.124103	741.187	676.493	0.0684874	0.174254	0.996722	0.127403	0.0326502	0.283106	0.0475868	0.140006	0.12615	698.739	764.685	0.0473686	0.154446	1.13024	-0.240152
796	A_51_P156309				0.436578	-1.92607	-1.58764	1.01091	0.421378	-0.328969	115.075	74.6035	0.608649	0.690982	0.36671	-0.598523	-0.812955	0.779625	0.674007	0.555173	0.119465	96.1986	90.3796	0.743551	0.838517	0.698629	-0.198559	-1.62084	-1.22806	-0.123756	-0.252054	-0.684655	150.74	84.6725	0.0909345	0.204581	0.125266	-0.259148	-0.231588	-0.410075	-1.05032	0.320039	-0.326217	151.437	120.64	0.21111	0.365272	0.275555	-0.426866
797	A_51_P221990	27008	Micall1	microtubule associated monoxygenase, calponin and LIM domain containing -like 1	-0.0142627	-0.564351	-0.210845	-0.0924558	0.180482	-0.140286	547.986	495.19	0.319367	0.42015	1.07961	-0.363696	-0.131432	0.0542487	0.330105	1.40075	0.257996	489.598	494.438	0.448706	0.610856	1.15764	-0.126573	-0.358973	-0.614167	-0.0912161	-0.43833	-0.325852	670.275	537.415	0.0290625	0.11121	0.545757	-0.104368	-0.0134752	-0.318689	-0.215731	-0.0184713	-0.134147	1046.49	957.062	0.0854329	0.21136	0.909569	-0.0923345
798	A_51_P456376	229688	BC051070	cDNA sequence BC051070	-0.0315662	-0.686119	-0.259089	0.667832	1.25211	0.188633	346.683	344.666	0.613508	0.694998	1.14828	-0.187138	-0.0532858	-0.275808	0.449489	0.358136	0.0582785	406.64	408.655	0.710977	0.815581	1.15016	0.15734	-0.0106834	-0.437405	0.245952	-0.267046	-0.0623682	456.543	441.678	0.651926	0.746131	1.11134	0.169284	-0.0877991	-0.3567	-0.0400247	0.139351	-0.0351779	712.596	689.583	0.727105	0.819347	1.1532	-0.136776
799	A_52_P1438				0.0274916	-2.24011	-0.194356	1.47165	1.89759	0.192454	126.531	100.171	0.804694	0.853356	0.742283	0.272985	0.13359	0.382858	0.871148	0.721398	0.476396	87.1074	114.129	0.0262172	0.134873	0.791534	0.892605	1.00206	0.414694	0.996736	0.266951	0.71461	65.8246	107.663	0.0100578	0.0688754	0.222464	0.13901	-0.403189	-0.488127	-0.538419	0.379631	-0.182219	164.382	145.12	0.382045	0.537316	0.574121	0.0676526
800	A_51_P479715	26908	Eif2s3y	eukaryotic translation initiation factor 2, subunit 3, structural gene Y-linked	0.37859	0.193948	0.0401942	-0.350537	0.274714	0.107382	5302.11	5831.76	0.446126	0.543025	1.26341	-0.403316	-0.485028	-0.00772128	-0.0987649	0.450109	-0.108944	4956.87	4628.51	0.547453	0.691199	0.783714	-0.236905	0.308231	0.268286	-0.388618	0.179719	0.0261427	6291.68	6464.49	0.863613	0.906463	1.16301	0.38204	0.218271	0.012727	-0.0914537	0.0913574	0.122588	6287.06	6929.99	0.210541	0.364593	1.09505	0.181965
802	A_51_P473240	235028	Zfp426	zinc finger protein 426	0.244086	-0.322179	0.267691	0.379906	0.317839	0.177469	1061.25	1194.47	0.234705	0.331949	1.23572	0.150209	0.169707	0.31606	0.148767	0.309175	0.218784	929.993	1078.96	0.00471097	0.0671567	1.14884	0.240945	-0.0883269	-0.285274	-0.106055	-0.0441346	-0.0565691	1217.97	1177.6	0.542516	0.657555	1.13094	-0.147176	-0.307124	-0.0932998	-0.12033	-0.156342	-0.164854	1406.34	1255.09	0.0114953	0.0869969	0.781412	-0.123265
803	A_52_P80944	22695	Zfp36	zinc finger protein 36	-0.394277	-0.568678	-0.545104	0.0424738	-0.159477	-0.325013	1643.42	1307.53	0.0503723	0.107839	0.684931	-0.370168	-0.157701	-0.338806	-0.209298	-0.452579	-0.305711	1589.5	1296.02	0.00476212	0.0672853	0.64643	0.475806	-0.0416696	-0.355366	-0.328805	-0.456555	-0.141318	1959.68	1890.74	0.450139	0.575897	0.920477	-0.0208567	-0.214985	-0.121405	-0.203261	0.149675	-0.0821667	1786.6	1704.97	0.291988	0.449678	1.0579	0.0329117
804	A_51_P367780	77794	Adamtsl2	ADAMTS-like 2	0.655399	-0.668926	-0.37395	0.169625	0.129119	-0.0177467	465.918	462.96	0.942095	0.958248	1.14703	-0.114955	0.109062	0.767552	0.364426	0.599305	0.345078	393.33	487.019	0.0970909	0.254035	0.998777	-0.0541416	-0.435059	-0.88745	-0.63819	-0.890868	-0.581142	505.772	340.479	0.0207494	0.0951455	0.216029	0.0152064	-0.214739	-0.116237	0.0774645	0.0639098	-0.0348792	577.982	560.979	0.570628	0.699407	1.17535	-0.169249
805	A_51_P189208	71182	4933417G07Rik	RIKEN cDNA 4933417G07 gene	0.255093	0.084604	0.0104909	0.410588	0.255934	0.203342	1537.69	1779.53	0.0450611	0.0996543	1.21437	-0.0527609	-0.174015	-0.210011	0.563066	0.0422043	0.0336966	1264.49	1246.5	0.821323	0.89141	1.13502	0.0899529	0.291576	0.254888	-0.0847167	-0.164981	0.0773437	1574.97	1669.75	0.438976	0.565677	1.23637	0.0139218	-0.209825	0.0830841	0.00924072	0.148064	0.00889706	1791.43	1806.61	0.890497	0.932042	1.2303	-0.773887
806	A_51_P392529	76799	2510006D16Rik	RIKEN cDNA 2510006D16 gene	0.222489	-0.115668	-5.6078e-05	-0.0389284	-0.134023	-0.0132372	8594.83	8686	0.843917	0.884226	1.25791	0.127659	-0.0236094	0.0405798	0.0658662	0.0478862	0.0516763	7122.88	7372.07	0.100419	0.258237	1.20179	0.0418653	-0.222502	-0.37813	-0.0316851	-0.314387	-0.180968	10244	9134.45	0.0883775	0.201061	0.891236	-0.0975323	0.034314	-0.319006	0.00294881	-0.0644081	-0.0887366	11296.5	10642.6	0.226521	0.38182	1.03367	0.268722
807	A_52_P536407	666339	Muc3	mucin 3, intestinal	0.828202	-1.88145	-1.30003	-0.351625	0.276928	-0.485596	103.971	65.9142	0.383707	0.483855	0.306953	0.620336	0.281947	0.829676	0.160536	-0.244581	0.329583	73.9999	92.9055	0.151906	0.321954	0.767659	1.18478	0.379866	-2.17047	0.57794	-2.445	-0.494577	94.8039	62.2712	0.545937	0.660487	0.173836	1.09898	0.490089	-0.310778	-0.390984	0.896824	0.356826	74.3446	92.8457	0.30752	0.465297	0.375752	0.220549
808	A_52_P204595	214627	Papd5	PAP associated domain containing 5	0.600579	0.486097	0.287193	0.265071	0.328257	0.393439	1451.6	1927.69	0.0037004	0.0194363	0.877157	0.13492	0.140572	0.0720119	0.0687901	0.0924855	0.101756	1300.73	1400.95	0.0026656	0.0554846	1.21029	0.446447	0.166844	0.0791473	0.422324	0.242877	0.271528	1717.87	2091.94	0.0190475	0.0915258	0.956614	0.0395899	-0.217569	-0.0794459	-0.200171	0.0970694	-0.0721055	1809.95	1729.94	0.314495	0.472152	1.10057	0.0654129
809	A_52_P606898	338363	6030446N20Rik	RIKEN cDNA 6030446N20 gene	0.731888	-1.66747	2.67732	3.07258	2.74327	1.51152	61.6411	117.587	0.166892	0.256632	0.0442361	0.733455	0.476046	0.700842	0.810407	1.07762	0.759675	58.9477	97.802	0.00145596	0.0476814	0.266477	2.83874	2.9693	-1.63226	0.871517	3.38883	1.68723	42.6339	114.729	0.145764	0.271544	0.0019802	1.84152	0.820434	0.351353	0.770161	1.81393	1.11948	48.1057	103.982	0.0203137	0.105536	0.00354622	0.415053
810	A_52_P270429	69134	Fam25c	family with sequence similarity 25, member C	1.84175	1.59599	2.01277	1.26395	1.38109	1.61911	16316.2	51419.2	0.000313949	0.00506883	0.0323311	1.18344	0.776138	1.53042	0.0750537	0.483959	0.809802	13781.3	26526.5	0.0338637	0.15106	0.142488	0.71897	0.45255	0.455027	0.398766	0.41267	0.487597	17361	24489.4	0.00115509	0.0285853	0.484392	0.479853	0.289853	0.490018	0.680326	0.406187	0.469248	17992.2	24976.6	0.00180757	0.0512014	0.223632	-0.92303
811	A_52_P14085				0.144122	0.0315307	0.679887	3.0545	0.747909	0.931589	49.825	87.4279	0.164918	0.254464	0.347975	0.0249942	0.318892	0.573615	0.491819	1.85236	0.652336	66.3579	96.2381	0.106387	0.266264	0.607556	0.560482	0.516418	-1.11674	4.00694	0.0145033	0.796319	54.0439	84.3618	0.406327	0.535502	0.426356	-0.00314388	0.354959	-0.503099	0.560523	1.67	0.415848	66.9158	85.9946	0.314282	0.471952	0.385575	-0.059657
812	A_52_P228551	381413	Gpr176	G protein-coupled receptor 176	0.864213	-1.75994	0.194751	0.873672	-1.13503	-0.192465	108.487	90.0418	0.736757	0.798939	0.502299	0.390729	0.303307	0.807578	0.88125	1.5761	0.791792	61.8741	107.11	0.0250264	0.131834	0.333253	0.15234	0.237064	-1.35483	-0.957506	-1.80342	-0.74527	79.589	51.5224	0.140744	0.26566	0.134782	-0.250542	0.81154	0.150846	-1.19289	0.182445	-0.05972	104.127	91.8789	0.866314	0.916176	0.737346	-0.555905
813	A_52_P397599				-0.60272	-1.48591	-1.59051	-0.497113	-1.24701	-1.08465	127.551	57.2026	0.0086564	0.0333301	0.0208534	-0.852257	-0.122581	-0.596742	-0.211983	0.0480536	-0.347102	122.362	90.265	0.102616	0.261058	0.452864	-0.887447	-1.17895	-1.63969	-1.43404	-2.46486	-1.521	149.961	54.552	0.00468945	0.0494751	0.000581395	-1.13011	0.333889	-1.20673	-1.34437	-0.507199	-0.770902	136.722	75.5486	0.0684493	0.187347	0.00460227	-1.25334
815	A_51_P294515	56209	Gde1	glycerophosphodiester phosphodiesterase 1	-0.127232	-0.19616	-0.170743	-0.0630331	-0.13708	-0.138849	2677.45	2430.94	0.00355203	0.0189445	1.10972	-0.361321	-0.263428	-0.341542	-0.259016	-0.44894	-0.33485	2219.77	1766.62	0.000676779	0.0393612	0.567811	0.0221668	-0.029784	-0.0938065	-0.0106393	0.197471	0.0170816	2940.68	2967.07	0.7452	0.819349	1.21449	-0.033134	0.000464831	0.0728608	0.00424928	0.201164	0.0491209	3204.47	3323.7	0.304237	0.46225	1.23612	-0.360106
816	A_52_P575854	11480	Acvr2a	activin receptor IIA	0.448246	1.30273	-0.283449	0.573219	0.432787	0.494706	143.219	186.183	0.120901	0.20276	0.682616	0.611053	0.148495	0.857575	0.183194	0.221791	0.404422	129.868	166.666	0.0453652	0.17329	0.757693	0.290912	0.0379721	-0.250426	-0.487249	-0.230306	-0.127819	204.338	183.778	0.393801	0.524	1.00261	-0.416433	-0.183047	-0.5923	-1.37609	-0.142732	-0.54212	233.263	153.216	0.0730007	0.194098	0.0754058	-0.0661174
817	A_52_P980022				2.54756	3.04105	2.91931	2.98938	2.83614	2.86669	21.4282	153.759	4.89773e-06	0.00147379	0.00126543	1.79354	0.434882	0.545638	0.251507	0.63735	0.732583	61.822	101.671	0.05469	0.189602	0.220043	2.3708	2.6178	0.531885	0.705765	2.64787	1.77482	31.5886	117.096	0.0202195	0.0940029	0.0179655	1.58519	1.27785	0.863339	1.98575	1.67626	1.47768	42.1985	114.193	0.00150488	0.0491288	0.000581395	1.92236
818	A_52_P692166				0.172021	-1.50408	-1.15294	0.521533	-0.582636	-0.509219	106.263	69.0025	0.254948	0.353571	0.332301	0.289864	-0.0188882	0.0869596	-0.0837868	-0.133097	0.0282104	102.144	103.448	0.72574	0.826103	1.19027	0.181462	0.869543	-0.714973	-0.809786	-1.44924	-0.384599	98.5063	74.084	0.398359	0.528203	0.385925	0.175712	-0.160395	-0.552643	-1.94582	0.817043	-0.333221	182.045	126.614	0.509992	0.650089	0.195244	-0.857689
819	A_52_P144368	23966	Odz4	odd Oz/ten-m homolog 4 (Drosophila)	-0.470446	-2.07019	-1.85102	-0.053457	-0.80652	-1.05033	152.667	63.385	0.0551853	0.115134	0.0296473	-0.412181	-0.414661	-0.117103	0.679283	0.142238	-0.0244851	101.692	97.6385	0.909913	0.946401	0.894982	-0.411812	-0.63305	-2.30494	-1.74209	-2.39082	-1.49654	154.966	53.3713	0.0225036	0.0986161	0.00126126	-0.913219	-0.704118	-0.632642	-1.2437	-0.457388	-0.790212	134.429	77.0481	0.00418234	0.0643959	0.00519231	-1.01752
820	A_52_P512329	69890	Zfp219	zinc finger protein 219	-0.464957	-1.12014	-2.12504	-0.191252	-0.429918	-0.866261	302.045	171.127	0.0690728	0.13505	0.0702216	-0.462129	-0.529323	-0.278613	0.0196921	-0.453393	-0.340753	249.734	193.731	0.0263659	0.135152	0.466687	-0.298445	-0.250886	-0.255405	-0.761659	-0.944832	-0.502245	357.35	251.054	0.026607	0.106649	0.270193	-0.588732	-0.75474	-0.562627	-1.15711	-0.128974	-0.638437	375.077	238.661	0.0184107	0.102086	0.0247676	-0.740957
821	A_52_P1114640				0.468639	-1.63116	-1.35208	1.6257	0.022425	-0.173294	135.196	102.487	0.789068	0.8408	0.473965	0.859244	-0.0411333	-0.664611	0.183058	-0.214854	0.0243407	110.364	109.099	0.927847	0.957524	1.0545	0.63636	-0.114658	-1.29634	-0.700622	-1.07332	-0.509716	163.936	106.547	0.218309	0.351076	0.266763	-0.536688	0.138841	-0.765718	-0.995923	-0.00258277	-0.432414	166.843	119.639	0.118347	0.254649	0.137656	-0.740087
822	A_51_P102174	70790	Ubr5	ubiquitin protein ligase E3 component n-recognin 5	-0.324894	-0.617942	-0.885881	0.565445	0.440043	-0.164646	155.43	129.901	0.596804	0.680736	0.786339	0.367629	-0.709725	-0.160274	-0.649794	-0.0884257	-0.248118	158.224	132.304	0.279429	0.45565	0.525288	-0.246441	-0.345926	-0.687906	-0.544536	-0.925413	-0.550044	191.238	131.406	0.0105096	0.0701416	0.220053	-0.269876	-0.318406	-0.811857	-0.685122	0.1595	-0.385152	213.065	161.231	0.0879226	0.214794	0.182876	-0.845679
823	A_52_P308828	68693	Hnrnpul2	heterogeneous nuclear ribonucleoprotein U-like 2	0.0297408	-1.50933	-2.20245	2.94068	2.58537	0.368802	92.9183	91.3662	0.740911	0.802165	0.2841	0.298284	-0.317711	0.401699	0.954411	2.48325	0.763987	71.3172	111.053	0.182895	0.356953	0.555894	0.776346	-0.648689	0.25066	1.24343	2.28729	0.781807	50.7278	83.3389	0.18634	0.316844	0.279468	0.267929	-0.0127827	-0.607534	-2.19569	1.37565	-0.234486	132.525	84.3728	0.710261	0.806736	0.159074	-0.864653
824	A_52_P658513	19729	Slc50a1	solute carrier family 50 (sugar transporter), member 1	0.196476	0.201758	-0.324373	0.247613	0.0634725	0.0769893	964.961	1021.16	0.50305	0.595927	1.29759	0.427373	-0.00584783	0.338388	0.249979	0.434005	0.28878	845.187	988.603	0.0234319	0.127862	1.06724	0.146796	0.00368609	-0.315172	-0.183987	-0.103899	-0.0905153	971.561	929.881	0.315662	0.449634	1.09303	-0.0246529	-0.086624	-0.13194	-0.189645	-0.0733711	-0.101247	1717.7	1605.29	0.0223536	0.109516	1.03055	0.0181708
825	A_52_P620748	17975	Ncl	nucleolin	-0.15608	-0.0522276	-0.56569	-0.0145208	-0.0507544	-0.167855	428.39	378.954	0.176049	0.26723	1.05908	-0.169161	-0.393641	-0.236956	0.171869	-0.0161611	-0.12881	359.192	321.288	0.253359	0.430008	0.891334	-0.0784128	-0.193339	-0.264979	-0.111807	-0.615625	-0.252833	478.856	405.56	0.0586087	0.159624	0.734179	-0.340383	-0.335433	-0.363037	-0.750826	-0.235172	-0.40497	560.465	418.908	0.0105546	0.084858	0.166002	-0.00706412
826	A_52_P571896				0.292793	-1.46905	1.59304	-0.345736	1.43109	0.300428	76.1775	84.62	0.626996	0.707114	0.779847	0.593739	0.361916	0.889981	1.4971	1.07285	0.883117	54.2117	98.0053	0.0108288	0.0915836	0.16404	2.28447	0.854129	-0.758015	2.22982	3.52835	1.62775	36.267	104.571	0.0901145	0.203441	0.0507586	1.47849	0.15716	0.48099	-0.894977	1.50516	0.545364	68.5729	94.3495	0.290454	0.448179	0.18785	2.02519
828	A_51_P485479	53761	Prrc2a	proline-rich coiled-coil 2A	-0.176514	-0.471444	-1.09879	-0.341488	-0.641176	-0.545883	662.098	468.266	0.025958	0.0685968	0.355225	0.102761	-0.0353545	-0.157334	0.240133	-0.405532	-0.0510651	653.31	627.282	0.668971	0.785425	1.129	-0.00621255	-0.0662001	-0.460846	-0.144873	-0.658711	-0.267368	695.126	584.762	0.0998715	0.215722	0.737655	-0.205249	-0.355868	-0.38666	-0.482024	-0.256058	-0.337172	799.345	633.381	0.00232309	0.0547495	0.272406	-0.2156
829	A_51_P395753	56398	1500003O03Rik	RIKEN cDNA 1500003O03 gene	-0.0857431	-0.191746	0.0100406	-0.0251205	-0.0604344	-0.0706007	1146.04	1089.91	0.109092	0.187997	1.19738	-0.471097	-0.189153	-0.280402	0.0521068	-0.0375101	-0.185211	967.971	850.039	0.114206	0.276774	0.817159	0.177183	0.318984	0.255094	0.160175	0.0390173	0.190091	1279.89	1462.34	0.0158993	0.0839244	1.11241	-0.388103	-0.297908	-0.0312381	-0.353745	-0.042211	-0.222641	1131.49	972.928	0.0449697	0.150537	0.565529	-0.364893
830	A_51_P318580	71960	Myh14	myosin, heavy polypeptide 14	0.0521298	-0.246214	-0.247382	-0.0215702	-0.140475	-0.120702	4166.35	3891.27	0.114477	0.19477	1.1466	0.364807	0.00944244	0.78776	-0.381486	0.164698	0.189044	3553.49	4226.92	0.382961	0.552662	1.09014	0.156059	-0.273477	-0.294266	-0.117721	-0.0448737	-0.114856	4280.43	3989.19	0.235446	0.368572	1.01743	0.10751	-0.00983564	0.200112	0.341071	0.21714	0.1712	5053	5686.63	0.0430172	0.14712	1.01707	0.260113
831	A_52_P56636	81600	Chia	chitinase, acidic	-0.653248	-0.546128	-0.822679	-0.307512	-0.59412	-0.584737	767.243	498.731	0.00219244	0.0142522	0.264245	0.236585	-0.362876	-0.473631	0.286078	-0.415832	-0.145935	698.259	597.838	0.432507	0.596707	0.857769	0.0415301	0.0788536	-0.2529	0.462128	0.236657	0.113254	694.19	723.866	0.390592	0.521082	1.22321	-0.122759	-0.220326	-0.671999	-0.302517	-0.141726	-0.291865	1808.39	1465.88	0.0434852	0.147965	0.389911	-0.18558
832	A_51_P431347	67000	Prl3a1	prolactin family 3, subfamily a, member 1	0.102689	-0.760762	0.145163	0.136248	-0.259541	-0.12724	398.226	386.786	0.507982	0.600469	1.04936	0.229188	0.132572	-0.128371	0.00726871	0.102201	0.0685718	434.446	469.857	0.320433	0.494677	1.20646	0.280289	0.0930289	-0.0354914	1.10322	-0.108283	0.266552	409.201	464.13	0.290869	0.425064	1.0275	0.162348	0.185962	0.177598	-0.089368	0.110669	0.109442	1125.47	1217.32	0.100181	0.231504	1.14499	0.105969
833	A_52_P212408				0.324792	0.083234	-0.719826	0.101989	-0.633154	-0.168593	74.2951	64.0582	0.471323	0.566718	0.988027	1.34397	-0.193008	0.368992	0.836357	0.677276	0.606717	64.0721	95.6169	0.0756459	0.223785	0.557177	0.693429	-1.27379	-0.957093	3.84532	-2.20097	0.0213795	88.7022	74.387	0.983658	0.989041	0.120253	-0.295502	0.318567	-0.269233	-1.22976	-0.0389113	-0.302967	92.6604	72.1694	0.303164	0.461311	0.344324	2.06043
834	A_52_P779056	229584	Pogz	pogo transposable element with ZNF domain	0.0751837	-1.11337	-0.58112	0.511989	0.277629	-0.165938	165.615	149.5	0.609168	0.691459	0.900979	0.546116	-0.314578	0.27629	-0.328139	0.128863	0.0617105	157.598	145.399	0.735588	0.833112	1.11726	0.13855	0.15114	0.286228	1.83485	-0.752244	0.331705	162.685	176.097	0.472806	0.595919	0.86278	0.155284	-0.415424	-0.369844	-0.818725	0.322717	-0.225198	346.767	303.511	0.337215	0.494882	0.486092	-0.145387
835	A_51_P218895	14387	Gaa	glucosidase, alpha, acid	-1.02318	-0.695093	-1.27428	-0.387893	-0.76274	-0.828638	6999.36	3909.71	0.00522937	0.0239844	0.0721053	-0.534591	-0.484337	-0.636139	-0.519055	-0.739742	-0.582773	7842.64	5318.75	0.00023756	0.0303536	0.170317	-0.123073	-0.17858	-0.120285	-0.0402015	-0.287515	-0.149931	7559.79	6834.76	0.0215379	0.0967003	0.940532	-0.212244	-0.335732	-0.795219	-0.269924	-0.206811	-0.363986	12497.5	9591.75	0.0298952	0.124279	0.222989	-0.454844
836	A_52_P426062				-0.444662	-0.54544	-1.03229	-0.547513	-0.616939	-0.637368	1371.58	891.303	0.00335157	0.0183273	0.2264	-0.149692	-0.0376983	0.103706	0.202119	0.0758574	0.0388584	1448.34	1491.43	0.557246	0.698804	1.1809	-0.0265786	-0.63804	-0.22635	-0.207635	-0.581034	-0.335927	1454.27	1175.02	0.0458166	0.140432	0.538156	-0.0500467	-0.0993822	-0.349283	-0.0984802	-0.0798974	-0.135418	1759.53	1605.22	0.0668038	0.184903	0.913944	0.0444425
837	A_52_P747842	229550	9130204L05Rik	RIKEN cDNA 9130204L05 gene	-0.720371	-1.19079	-1.75912	-0.413154	-0.735546	-0.963796	118.089	58.9992	0.0147321	0.047095	0.0393311	1.21073	-0.963418	0.671777	0.255307	-1.0675	0.0213794	111.855	102.81	0.965352	0.980128	0.550583	0.361602	-1.08882	-1.33116	-1.53577	-2.01506	-1.12184	120.788	60.0191	0.0489642	0.145567	0.0137082	-0.813844	-1.10803	-1.42228	-1.74366	-0.287426	-1.07505	205.1	92.4035	0.0127042	0.0895983	0	-1.3468
838	A_52_P417368	13482	Dpp4	dipeptidylpeptidase 4	0.210795	-1.02865	-0.724705	-0.0740191	0.0256539	-0.318185	282.899	217.762	0.251387	0.349824	0.733487	0.401027	-0.238298	-0.932899	-0.330367	-0.600998	-0.340307	226.994	175.785	0.199019	0.374516	0.476972	0.266651	-0.384428	0.356064	-0.163529	-0.205498	-0.0261478	264.69	255.711	0.8649	0.907469	1.1097	-0.290704	-1.02376	-0.443173	-1.09794	0.310246	-0.509065	331.705	226.029	0.120061	0.256913	0.0557132	-0.593275
839	A_52_P464372	18441	P2ry1	purinergic receptor P2Y, G-protein coupled 1	-0.00510409	0.658038	-0.640109	-0.65252	0.400437	-0.0478517	169.753	156.305	0.865627	0.901038	1.08852	0.187525	-0.450855	-0.22567	-0.110386	-0.468155	-0.213508	208.187	176.127	0.152797	0.323068	0.767849	0.718054	-0.115388	0.135748	1.25687	-1.00805	0.197447	173.13	190.125	0.634206	0.732411	0.834692	-0.284015	-0.597713	-0.38944	-0.92344	0.367715	-0.365378	266.587	202.129	0.162059	0.309353	0.166141	-0.515924
841	A_51_P196925	20312	Cx3cl1	chemokine (C-X3-C motif) ligand 1	2.22721	1.10624	1.81831	1.54193	1.60391	1.65952	273.605	867.932	0.000821581	0.00831108	0.0306624	1.99597	0.639315	1.37872	0.274432	2.67949	1.39359	231.354	735.314	0.0335228	0.150478	0.0214114	0.548047	-0.094697	1.12405	0.397609	0.0817621	0.411354	253.077	337.759	0.122785	0.244218	0.716672	1.03805	-0.44199	1.28378	0.72688	1.21434	0.764211	329.636	587.951	0.0731941	0.194302	0.0243968	0.645452
842	A_51_P127635	74044	Ttf2	transcription termination factor, RNA polymerase II	1.18514	0.993217	1.04124	0.976029	0.939173	1.02696	857.25	1763.26	1.94332e-05	0.0018013	0.158203	0.355582	0.152047	0.281195	0.603736	0.576833	0.393879	763.019	988.789	0.0104654	0.0898461	0.915913	0.262395	0.176994	0.140298	-0.0870045	-0.0593843	0.0866596	923.674	983.626	0.273855	0.408305	1.22681	-0.108516	-0.64072	0.0510368	-0.383616	0.192343	-0.177894	982.23	880.746	0.300973	0.459256	0.653725	-0.54049
843	A_51_P508411	329659	E130311K13Rik	RIKEN cDNA E130311K13 gene	0.036994	-0.0339847	0.0622733	0.165239	-0.0679331	0.0325177	2276.45	2335.88	0.468526	0.564203	1.28217	0.0600462	-0.563963	-0.0153481	-0.0902915	0.0595631	-0.109999	1929.49	1783.35	0.399857	0.567946	0.889123	0.129845	0.113967	0.0181377	-0.394557	-0.0645477	-0.0394309	2587.78	2539.38	0.700674	0.783546	1.17173	0.0413123	-0.421316	0.108823	-0.193803	0.152807	-0.0624354	2616.42	2527.61	0.594082	0.718212	1.06444	-0.175212
844	A_51_P245337	11834	Aqr	aquarius	0.312878	-0.100367	0.096332	0.635007	0.454333	0.279637	357.859	429.604	0.0969849	0.172428	1.10731	0.246758	-0.0345669	0.459202	-0.040683	0.456346	0.217411	350.218	402.241	0.121763	0.286088	1.16682	0.035269	0.0867878	0.190469	-0.0745941	0.0962154	0.0668295	454.445	474.479	0.197757	0.329444	1.23808	0.251421	-0.487024	-0.193242	-0.618571	0.193604	-0.170762	496.863	438.382	0.384277	0.539487	0.662764	-0.182181
845	A_52_P289965	75277	4930556A20Rik	RIKEN cDNA 4930556A20 gene	-0.303244	-2.41679	-0.505614	-0.0998358	0.0343841	-0.658221	113.294	60.8465	0.216753	0.312628	0.236312	0.151046	0.252949	0.143961	0.0326453	-0.918406	-0.067561	82.531	80.8291	0.769799	0.857729	1.12382	-0.233405	-0.506075	-1.21267	-0.0440278	-2.29746	-0.858726	88.8961	48.2207	0.105015	0.22212	0.0577429	-0.128168	-0.43411	-0.890957	-2.41297	-0.251112	-0.823463	153.104	74.0089	0.120008	0.256892	0.00888403	-0.879037
846	A_51_P222485	78059	4930595L18Rik	RIKEN cDNA 4930595L18 gene	-1.82595	-1.36658	-0.760332	-1.44524	-1.37862	-1.35534	345.212	126.648	0.00138203	0.0109796	0.0021968	-1.3699	-1.05283	0.395091	-0.59184	-0.462818	-0.616459	391.566	203.287	0.109487	0.270434	0.0463614	-0.277569	-0.0477105	-0.418161	-0.21806	-0.753028	-0.342906	387.965	304.169	0.0443683	0.137969	0.525847	-0.318237	-0.626351	-1.02045	-1.15924	-0.649047	-0.754665	892.084	557.575	0.00741955	0.0764337	0.0059383	-1.31015
847	A_51_P192344	23808	Ash2l	ash2 (absent, small, or homeotic)-like (Drosophila)	0.150187	0.0855157	0.462514	0.0705369	0.185344	0.19082	2044.86	2337.33	0.055213	0.115174	1.24958	0.0677748	-0.175113	-0.375203	-0.234573	0.179654	-0.107492	1815.99	1702.39	0.349204	0.521601	0.985606	-0.0410322	-0.00408849	-0.0996613	-0.0969168	-0.197837	-0.0879072	2341.71	2204.71	0.0553448	0.154795	1.09848	0.0450693	0.0215596	0.113086	-0.259761	0.114972	0.00698527	2531.24	2550.77	0.924972	0.955411	1.23135	-0.0500579
848	A_52_P252007	667284	Gm8556	predicted gene 8556	0.228544	0.35226	0.00545446	-0.13571	0.00218568	0.0905467	13387.7	14528.7	0.360381	0.461248	1.29873	-0.0231969	0.0245628	-0.129519	-0.157832	-0.161452	-0.0894875	11563.5	11048.9	0.0779485	0.22731	1.10052	0.0398678	-0.255377	-0.197473	-0.141115	-0.136224	-0.138064	14499.5	13280.5	0.0493528	0.146283	0.978368	0.180548	0.175549	-0.00442326	0.185091	0.242785	0.15591	16636.2	18522.4	0.0204231	0.105655	1.03964	0.25714
849	A_52_P1002648	71349	5430427M07Rik	RIKEN cDNA 5430427M07 gene	2.52971	3.20972	2.70796	3.06976	2.62938	2.82931	21.5136	150.77	2.76609e-05	0.0020475	0.000868056	1.55149	0.853699	0.73071	0.88256	-0.0148864	0.800715	58.6447	102.346	0.032468	0.148226	0.120034	1.89035	2.71127	3.80158	4.18901	4.57639	3.43372	17.5478	154.677	0.0022901	0.0375439	0.000909091	1.75575	1.37482	0.256826	0.484366	1.66965	1.10828	49.0159	105.448	0.0232974	0.111316	0.00618768	1.4154
851	A_51_P324519	320878	Mical2	microtubule associated monoxygenase, calponin and LIM domain containing 2	0.0849428	3.28864	0.728569	-0.422373	0.548536	0.845662	55.5379	93.0085	0.258362	0.357077	0.324983	0.0649352	0.404773	-0.555261	0.411855	0.237799	0.11282	90.948	98.5797	0.561615	0.70212	1.13133	-0.0709173	0.329808	-0.895331	-0.753761	-0.497681	-0.377576	77.2844	59.9416	0.169629	0.29826	0.48534	0.125446	0.257761	-0.796003	-2.15115	0.149901	-0.482809	115.282	73.1875	0.351507	0.508755	0.127471	-1.27734
852	A_52_P413560	320737	4732416N19Rik	RIKEN cDNA 4732416N19 gene	-0.646619	-2.13438	1.05449	0.576819	-0.131506	-0.25624	100.439	65.7859	0.666089	0.740443	0.400539	0.346636	0.157274	0.987306	1.0078	1.45549	0.790902	60.6181	99.9553	0.0291502	0.140968	0.33723	-0.233998	-0.123422	3.90343	-0.256144	0.795516	0.817076	46.2459	75.4872	0.362468	0.494801	0.701109	-0.292606	-0.203926	-0.887956	-2.01111	0.139028	-0.651313	118.253	67.4109	0.15989	0.306961	0.0364405	-0.619793
854	A_52_P570812	269585	Zscan20	zinc finger and SCAN domains 20	0.124233	1.32695	0.120535	0.243111	0.509307	0.464827	91.7647	122.661	0.110094	0.189236	0.818807	-0.605592	-0.176546	0.677735	-0.255466	-0.196594	-0.111293	139.039	119.557	0.627251	0.753202	0.821632	-0.145106	-0.415257	1.34989	-0.230175	-1.1844	-0.12501	130.533	122.469	0.778095	0.843634	0.593729	-0.299781	0.0614138	-0.448599	-1.22865	-0.103263	-0.403775	237.58	186.492	0.145358	0.289184	0.201587	-0.6793
855	A_51_P390377	214742	Rcor3	REST corepressor 3	-0.29238	-0.113866	-0.490106	-0.205888	-0.0993323	-0.240314	317.652	268.192	0.0282057	0.0723498	0.910465	-0.633221	0.0770132	0.0385895	0.114296	-0.836306	-0.247926	381.914	341.747	0.28622	0.462113	0.7535	0.133999	0.0474069	-0.511497	-0.264054	-1.28787	-0.376403	454.876	377.942	0.214367	0.347117	0.5773	-0.0418132	-0.0861847	-0.37779	-0.265335	0.0122332	-0.151778	519.995	469.1	0.106974	0.240171	0.861943	-0.291149
856	A_52_P811114	100505195	LOC100505195	hypothetical LOC100505195	-0.155255	-1.16095	-0.490215	-1.08064	-0.417394	-0.660891	166.612	105.957	0.0281197	0.0722004	0.226336	-0.308626	0.109524	-0.781011	-0.46232	-0.633534	-0.415194	139.092	112.145	0.05378	0.188334	0.449064	-0.171383	-1.23926	-3.27418	-1.15278	-0.727116	-1.31295	338.647	109.885	0.0668371	0.171739	0.00627273	-0.277166	0.0792825	-0.802598	-0.485204	-0.267313	-0.3506	240.486	190.649	0.0728337	0.19389	0.23914	-0.517031
857	A_52_P36680	225467	Pggt1b	protein geranylgeranyltransferase type I, beta subunit	0.881496	0.573065	0.798374	0.826446	0.803196	0.776515	132.71	226.192	0.000125436	0.0033326	0.345041	-0.34737	0.194323	0.58725	0.348771	0.965336	0.349662	134.743	162.336	0.182964	0.35702	0.985545	0.159681	0.937361	0.207352	0.521906	0.0636624	0.377992	168.002	210.803	0.0768528	0.186065	0.749589	-0.0699376	-0.704688	-0.453199	-0.187155	-0.0960208	-0.3022	217.189	181.435	0.067542	0.18593	0.328236	-0.347627
858	A_51_P335519	20521	Slc22a12	solute carrier family 22 (organic anion/cation transporter), member 12	-0.502392	-0.511281	-0.903416	-0.782167	-0.770708	-0.693993	28021.6	17881.6	0.000968544	0.00908921	0.16621	-0.653345	-0.261929	-0.480357	-0.448679	-0.632755	-0.495413	28231.4	20592.9	0.00221125	0.0532932	0.288022	0.087199	-0.0611456	0.0103348	-0.146531	-0.181421	-0.0583128	29852.8	29261.6	0.303181	0.437164	1.14704	-0.0135907	-0.0522533	-0.48296	-0.0927162	-0.194508	-0.167205	39856.1	35214.5	0.118826	0.255309	0.78402	-0.443772
859	A_51_P304643	22410	Wnt10b	wingless related MMTV integration site 10b	0.695376	-0.862927	-1.42477	-1.3416	-1.43922	-0.874628	176.558	101.325	0.0978205	0.173601	0.0416876	-0.127025	0.0591066	-1.04335	-0.648849	-1.50821	-0.653665	163.652	114.4	0.0864437	0.239215	0.168627	-0.560986	-0.888834	-2.18379	-2.06113	-2.61137	-1.66122	248.553	78.1001	0.0137764	0.0789839	0.000330578	-0.109799	-1.28742	-0.155035	-0.712493	-0.672939	-0.587536	222.723	158.087	0.0527268	0.163435	0.0309733	0.704116
861	A_52_P375493	21781	Tfdp1	transcription factor Dp 1	0.471144	0.241168	0.59849	0.356374	0.160987	0.365633	903.786	1177.1	0.00953921	0.0354951	0.964811	0.00147852	0.158281	-0.221175	-0.0388788	0.505071	0.0809554	806.446	846.485	0.543398	0.688108	1.19426	0.0792788	-0.0490454	-0.801531	-0.778127	-0.689518	-0.447789	1236.1	940.949	0.0789815	0.189048	0.416556	-0.14613	-0.15033	-0.227089	-0.125738	-0.12231	-0.154319	1243.35	1115.95	0.00125238	0.0465588	0.83933	-0.286373
862	A_52_P438530	27406	Abcf3	ATP-binding cassette, sub-family F (GCN20), member 3	-0.524523	-0.708072	-1.18498	-0.537423	-0.736987	-0.738397	1095.43	670.623	0.00342208	0.0185419	0.133824	-0.0581068	0.118258	-0.20329	-0.014882	-0.303893	-0.0923828	853.642	824.099	0.277882	0.454054	1.10086	-0.278056	-0.291151	-0.327717	-0.458118	-0.618263	-0.394661	1176.72	904.471	0.00357407	0.044383	0.395093	-0.459495	-0.448139	-0.392234	-0.611823	-0.431043	-0.468547	1112.51	805.969	0.000240208	0.036538	0.0882394	-0.407636
863	A_52_P221887	58887	Repin1	replication initiator 1	-0.30417	-0.783728	-0.291708	-0.628714	-0.526286	-0.506921	1882.35	1337.26	0.00587358	0.0258075	0.392352	-0.138904	-0.230076	-0.21287	-0.634701	-0.357028	-0.314716	1650.45	1353.01	0.0227196	0.126282	0.611134	-0.0844504	-0.443782	-0.543628	-0.476707	-0.549748	-0.419663	2040.49	1560.72	0.00821749	0.063345	0.383698	0.0769864	0.310632	-0.1127	0.111189	0.0363328	0.084488	2268.36	2423.36	0.284083	0.441697	1.1841	0.251146
865	A_52_P107717	20336	Exoc4	exocyst complex component 4	0.248997	0.256442	1.68857	3.47737	1.00081	1.33444	49.2128	115.77	0.0898456	0.163251	0.080685	0.440466	0.452867	1.00812	0.709843	1.40373	0.803006	61.1707	102.984	0.0115925	0.0940947	0.275238	-0.326971	-0.447791	1.01362	1.12427	0.430784	0.358782	67.1096	75.2901	0.335193	0.468173	0.858139	-0.527355	0.0479839	0.475186	0.657654	-0.0011328	0.130467	73.4843	80.8003	0.561635	0.692163	0.982956	0.545858
866	A_51_P203321	236732	Rbm10	RNA binding motif protein 10	-0.0606816	-0.176639	-0.213354	-0.0147143	-0.155714	-0.124221	2151.38	1977.33	0.0288616	0.0734333	1.13866	0.0951861	0.190846	0.0655796	0.305326	0.0234036	0.136068	1753.38	1936.88	0.0542615	0.18889	1.20375	-0.0694385	-0.153628	-0.401534	-0.344016	-0.311629	-0.256049	2254.98	1901.25	0.0146228	0.0807483	0.711343	0.28856	0.0674528	0.0478358	0.141955	0.19368	0.147897	2216.62	2471.67	0.0279849	0.120412	1.06042	0.0210851
867	A_51_P405129	66717	Ccdc96	coiled-coil domain containing 96	-0.20993	-1.88556	-0.537443	0.422152	-1.03001	-0.648158	103.249	59.5478	0.171179	0.261501	0.20596	-0.471294	0.30429	0.0275971	-0.415922	0.0217905	-0.106708	92.1887	84.0211	0.507782	0.659933	0.975706	-1.09599	-2.06036	-0.849294	-0.858739	-1.25988	-1.22485	143.123	53.4061	0.00529221	0.0523373	0.00389881	-0.713549	-0.154894	-0.568962	-0.559854	-0.489643	-0.49738	113.026	79.6187	0.0059002	0.070629	0.0755045	0.00776004
868	A_51_P475501	68375	Ndufa8	NADH dehydrogenase (ubiquinone) 1 alpha subcomplex, 8	0.039519	-0.0361433	-0.110346	-0.118448	-0.0280404	-0.0506917	16719.2	16234.7	0.157311	0.2455	1.23695	-0.0428553	0.00808287	-0.0910752	-0.0758973	-0.0268915	-0.0457273	14256.9	13866.4	0.0605245	0.199266	1.14221	-0.0150131	0.0126095	-0.14456	-0.216486	-0.131253	-0.0989406	19901.5	18597	0.0811623	0.191813	1.08049	0.211241	0.173486	0.264274	0.143394	0.157199	0.189919	19478.3	22241.7	0.000961933	0.0433246	0.954248	-0.145918
869	A_51_P339843	17225	Mcpt2	mast cell protease 2	-0.666914	-1.21651	-0.826001	0.265101	0.0518774	-0.478489	93.1243	63.4595	0.159266	0.247768	0.342455	-0.124715	0.0684376	-0.273058	-0.923439	-0.924221	-0.435399	130.119	97.1571	0.102737	0.261268	0.437727	-1.38991	-1.54192	-1.20865	-0.636571	-1.22792	-1.20099	150.946	60.6512	0.00142959	0.0306796	0.00364198	-0.338419	-0.42956	-0.413844	-0.258148	-0.0896874	-0.305932	153.976	122.998	0.00789678	0.0781138	0.316021	-0.172788
870	A_51_P456957	18631	Pex11a	peroxisomal biogenesis factor 11 alpha	-0.3532	-0.664806	-0.939129	-1.02476	-0.237195	-0.643817	27321.4	18076.2	0.0142271	0.0459906	0.219995	-1.05934	-0.463864	-1.11636	-1.16141	-1.04797	-0.969788	23240.3	12459.1	0.00163447	0.0489704	0.00910256	-0.265488	-0.144432	-0.225692	0.107507	-0.0674714	-0.119115	30063.7	27642.6	0.146772	0.272701	0.956259	0.0586001	-0.146734	0.684245	0.235592	0.525119	0.271364	35009.9	42885.3	0.146823	0.290859	0.644407	-1.15805
871	A_52_P1163607	78131	4930433E05Rik	RIKEN cDNA 4930433E05 gene	-0.0122161	-0.975224	-0.0523987	0.658297	0.0080782	-0.0746927	72.5075	67.099	0.788637	0.840427	1.04501	0.311725	0.502806	-0.22765	-0.612119	-0.677116	-0.140471	95.1236	84.4627	0.587556	0.721795	0.917156	-0.656831	-1.00706	-1.13678	0.363671	-0.467205	-0.580841	91.8298	57.3686	0.0933528	0.207636	0.121684	-0.669362	-0.425085	-0.0735172	0.69927	0.0650999	-0.0807189	83.6268	76.871	0.747485	0.834118	0.658214	0.448791
872	A_52_P884550				-0.297933	-0.927805	-0.56713	-0.053924	-0.439362	-0.457231	100.158	71.7635	0.0346062	0.0832788	0.470605	0.0568496	0.921778	-0.241897	-0.28573	0.120525	0.114305	86.7264	95.179	0.626267	0.75239	0.891749	-0.838073	-0.962718	-0.340611	-0.561561	-0.995348	-0.739662	111.23	64.547	0.00414786	0.0468436	0.0551497	-0.750395	-0.305045	-0.769347	0.963591	-0.0910272	-0.190445	120.431	98.8431	0.580281	0.707168	0.246283	-0.606056
873	A_52_P820985	229593	Golph3l	golgi phosphoprotein 3-like	0.335009	-0.410042	0.732915	0.540204	0.598018	0.359221	503.611	631.334	0.151064	0.238384	0.959499	-0.0146824	0.337158	0.0518976	0.506978	1.17028	0.410326	394.353	525.694	0.1254	0.290297	0.905631	0.052502	-0.444188	-0.39673	-0.787183	-0.317986	-0.378717	547.692	430.908	0.0478748	0.143853	0.462368	0.5524	-0.117585	0.057217	-0.204939	0.115511	0.0805206	600.203	648.271	0.573355	0.701527	1.14526	0.242856
875	A_51_P465023	12313	Calm1	calmodulin 1	0.473849	0.640579	0.846195	0.770382	0.543365	0.654874	3735.97	5877.55	0.000687879	0.0075789	0.512317	-0.0855338	-0.0880463	-0.114817	-0.0253428	0.812173	0.0996867	2979.65	3199.99	0.606845	0.737657	1.15867	0.256418	0.349976	0.117296	0.11584	0.268494	0.221605	4032.5	4712.1	0.0084231	0.0638164	1.05621	0.125994	-0.0127085	0.41574	0.274939	0.18407	0.197607	3922.67	4491.65	0.0513061	0.160917	0.926803	-0.697894
876	A_51_P271614	102866	Pls3	plastin 3 (T-isoform)	0.0274687	-0.0406097	-0.0186375	0.0574641	-0.0726071	-0.0093843	11014.7	10978.5	0.708828	0.776091	1.26354	-0.362221	-0.305081	-0.522556	-0.359645	-0.125917	-0.335084	9296.37	7386.92	0.0062625	0.0732967	0.521664	0.183095	0.325385	0.00569018	0.0166503	-0.0402666	0.0981106	12423	13375.4	0.223997	0.357057	1.22259	-0.0220059	-0.0660524	-0.10007	-0.17988	0.00765909	-0.0720697	12791.1	12215.7	0.091883	0.219801	1.11351	-0.0462017
878	A_51_P376057	320376	Bcorl1	BCL6 co-repressor-like 1	0.00670675	-0.949904	-0.473037	-0.054463	-0.206981	-0.335536	636.741	485.668	0.126859	0.210062	0.730103	0.13841	-0.011816	-0.323989	-0.100386	-0.228752	-0.105307	484.855	460.332	0.263031	0.440003	1.06738	0.119383	-0.28939	-0.701439	-0.36097	-0.727882	-0.39206	622.218	487.207	0.0648342	0.16904	0.474079	-0.151155	0.0130332	-0.0715886	0.73766	0.0993777	0.125465	694.144	767.47	0.473143	0.61906	1.14806	0.0174248
879	A_51_P295315	56642	Ankrd2	ankyrin repeat domain 2 (stretch responsive muscle)	-0.329075	-1.64967	-0.940761	-1.02949	-0.554454	-0.900691	504.251	270.675	0.0164627	0.050752	0.0728995	-0.0374626	-0.125092	-1.30639	-0.220327	-0.694394	-0.476734	387.347	322.205	0.114369	0.277008	0.301719	-0.464683	-0.907045	-0.866628	-0.561804	-0.480854	-0.656203	537.149	338.97	0.00237278	0.0381611	0.103174	-0.266006	-0.20978	-0.257254	0.00202114	-0.0643181	-0.159067	852.578	762.016	0.0424017	0.146049	0.781283	-0.23606
880	A_52_P323975				-0.00927232	-1.44879	-0.914922	-0.415819	0.850106	-0.38774	129.371	86.3521	0.378883	0.479169	0.456388	0.106502	-0.45592	0.701032	-0.413453	0.61687	0.111006	102.383	99.5588	0.673417	0.788861	1.03465	-0.63168	-0.472832	-1.16204	-0.469462	-0.367459	-0.620694	130.671	85.5319	0.0118325	0.0738215	0.114169	-0.923346	-0.355569	-0.0504522	0.253433	-0.000738883	-0.215334	212.013	181.083	0.345489	0.503042	0.506402	0.0458047
881	A_51_P248959	78808	Stxbp5	syntaxin binding protein 5 (tomosyn)	0.287401	-0.501423	-0.184856	0.109371	2.44727	0.431553	275.966	290.279	0.454389	0.550935	0.952743	-0.00641686	0.0763817	0.277573	-0.256179	0.380822	0.0944362	243.833	256.697	0.444404	0.60707	1.19849	0.0635835	-0.109633	-0.266086	0.171096	-0.342841	-0.0967761	317.9	297.042	0.372924	0.504694	1.0592	-0.505695	-0.554302	-0.49189	-0.101058	0.0605292	-0.318483	318.172	255.544	0.0632111	0.179297	0.270376	0.229182
882	A_52_P370225	69379	C8g	complement component 8, gamma polypeptide	-0.626718	-0.898355	-1.06014	-0.77056	-0.567037	-0.784561	45118.6	26278.2	0.000943204	0.00894848	0.105025	-0.115197	-0.0516304	-0.262793	0.135593	-0.835715	-0.225949	40254.5	36112.4	0.243767	0.420429	0.858655	-0.0400065	0.0618249	-0.250999	-0.0193023	-0.298275	-0.109352	53481.1	49934.2	0.193201	0.324472	1.0578	0.0288834	0.105264	-0.311542	-0.270169	-0.128086	-0.11513	54669.5	51165.4	0.229261	0.384829	0.955856	0.069926
883	A_52_P401504	21828	Thbs4	thrombospondin 4	-0.60247	-1.60356	0.149412	0.591765	3.53636	0.414302	128.17	113.188	0.65582	0.731888	0.527084	0.365119	-0.389152	0.756955	0.00510966	0.944685	0.336543	133.685	136.935	0.238722	0.415385	0.976717	-0.132056	-0.294801	-1.40568	-0.0691868	0.764073	-0.22753	124.597	100.028	0.547233	0.661477	0.590746	-0.292456	0.0202442	0.0388892	-0.238153	0.482373	0.00217952	266.199	264.704	0.98786	0.992905	1.1036	0.0591747
884	A_52_P420042	319581	Xkr5	X Kell blood group precursor-related family, member 5	-1.77885	-2.35913	-2.02077	-1.50112	-1.19722	-1.77142	1756.83	464.265	0.000914515	0.00881321	0.000104167	-1.40116	-0.64089	-0.907112	-0.937845	-1.52062	-1.08153	1999.1	1090.19	0.00275036	0.0559312	0.00320611	-0.154209	-0.166767	-0.278354	-0.590188	-0.61431	-0.360766	2551.98	2171.83	0.0233335	0.100628	0.496109	-0.276409	-0.372307	-1.10549	-0.75624	-0.553446	-0.612778	7427.16	4989.41	0.0145782	0.09335	0.0238243	-0.928998
885	A_51_P346445	29818	Hspb7	heat shock protein family, member 7 (cardiovascular)	-0.300853	-1.20725	-0.741024	-0.801782	0.952095	-0.419763	309.419	196.545	0.321753	0.422593	0.343733	0.242746	0.0230648	0.214871	-0.233864	-0.0943052	0.0305025	224.958	233.251	0.753286	0.845523	1.18909	-0.350134	-0.223957	-1.35772	-0.514573	-0.72154	-0.633584	322.365	219.613	0.0336801	0.120031	0.146305	-0.27057	-0.349928	-0.11669	0.0510534	0.272926	-0.0826417	581.468	539.486	0.502166	0.64349	0.933198	-0.261626
886	A_52_P68498				-0.130446	-1.92667	-0.934507	-1.07251	3.15118	-0.182589	201.427	127.456	0.84556	0.885567	0.176804	-0.27092	-0.126888	0.242398	-0.280837	0.485988	0.00994847	150.625	140.692	0.951725	0.97135	1.07579	-0.373055	-0.974899	-1.3567	0.315127	-1.54727	-0.787359	200.061	106.513	0.0820658	0.192982	0.0626526	-0.229943	-0.256986	-0.363269	-0.35165	-0.292999	-0.29897	336.35	272.836	0.000323882	0.0385374	0.350857	-0.345428
887	A_52_P5579	73990	4930455C13Rik	RIKEN cDNA 4930455C13 gene	-0.211731	-1.91048	-0.571344	-0.739337	2.98693	-0.0891928	252.362	150.529	0.919396	0.941409	0.309815	0.132006	0.122079	-0.307374	-0.59983	0.496131	-0.0313975	167.35	165.883	0.877226	0.926678	1.05331	-0.219837	-0.442152	-0.748864	-0.895139	-1.22695	-0.706588	225.145	145.853	0.0158248	0.0837654	0.109396	-0.320422	-0.26344	-0.567425	-0.191671	-0.183807	-0.305353	383.402	310.052	0.0120711	0.088251	0.327605	-0.109117
888	A_52_P956057				-0.065163	-1.50553	3.35454	1.35735	3.09697	1.24763	61.7547	103.785	0.249837	0.348146	0.0782293	1.3542	0.740266	0.665297	-0.418579	0.376698	0.543575	76.2411	105.192	0.132581	0.298274	0.314024	0.37122	0.142118	3.64313	0.393802	3.06344	1.52274	39.3567	108.424	0.113586	0.232859	0.163071	0.355464	0.596359	1.0259	1.99405	1.77623	1.1496	47.0177	102.443	0.0230128	0.110644	0.00181176	1.19678
891	A_51_P252677	68480	1110007C09Rik	RIKEN cDNA 1110007C09 gene	0.046358	-0.109842	0.223793	0.216841	0.616417	0.198714	1689.34	1849.46	0.176393	0.267576	1.24245	-0.00260942	0.0426315	0.0159314	0.09439	0.120249	0.0541185	1425.22	1472.91	0.0803359	0.230787	1.20187	-0.0538675	-0.178103	-0.27861	-0.0617272	-0.498893	-0.21424	1820.63	1579.68	0.0598524	0.161728	0.817051	-0.158223	-0.0158169	0.0686751	0.108415	-0.00906336	-0.00120258	2454.28	2448.52	0.97976	0.988065	1.21323	-0.0881752
892	A_51_P272184	67500	Ccar1	cell division cycle and apoptosis regulator 1	0.286559	0.109594	0.0958588	0.21906	0.451512	0.232517	4678.46	5420.3	0.0233607	0.063888	1.17022	0.0552793	-0.0429772	-0.298611	-0.624028	-0.065896	-0.195246	4064.9	3656.64	0.1844	0.358676	0.869045	-0.160182	-0.537619	-0.433496	-0.341954	-0.270281	-0.348706	5589.58	4426.12	0.00586993	0.0549492	0.470649	0.193992	-0.0648356	0.104703	0.212733	0.254879	0.140294	5372.54	5947.44	0.0689181	0.188072	1.07132	-0.0570708
893	A_51_P458873	56491	Vapb	vesicle-associated membrane protein, associated protein B and C	-0.458217	-1.45664	-0.711724	-1.00346	-0.618661	-0.849741	402.446	218.672	0.00849864	0.0328813	0.0861549	-0.128003	-0.323325	-0.102445	-0.324913	-0.048438	-0.185425	291.167	252.543	0.0331952	0.149768	0.834557	-0.243215	0.345184	-0.625963	-0.177942	-0.49269	-0.238925	371.41	312.077	0.226083	0.359238	0.695623	-0.120661	-0.239528	-0.609892	-0.511911	-0.283566	-0.353111	511.76	401.736	0.0172708	0.0996508	0.254108	0.276255
894	A_52_P407171	108956	Apol7c	apolipoprotein L 7c	-0.575943	-0.550704	-0.981661	-0.457479	-0.340971	-0.581352	3019.5	2017.73	0.00581895	0.0256652	0.278514	0.061359	-0.0573144	-0.0398155	0.243973	-0.274285	-0.0132165	2589.2	2589.2	0.883788	0.930485	1.16092	0.435356	0.302699	0.101255	0.454252	0.163537	0.29142	3473.94	4298.35	0.0145212	0.0806161	0.906175	-0.0389781	-0.536547	-0.530522	-0.457562	-0.431916	-0.399105	3154.99	2428.54	0.0124082	0.0888229	0.165694	-0.260511
895	A_51_P372565	329324	Syt14	synaptotagmin XIV	0.610006	-1.82359	0.59245	0.496845	-0.310935	-0.087044	83.4435	65.8392	0.861904	0.898108	0.85546	0.531692	0.497761	0.600359	0.0286896	3.01177	0.934054	65.2789	113.369	0.152189	0.322257	0.301884	0.443593	-1.44492	2.46418	4.04757	4.1084	1.92376	55.3389	125.006	0.14773	0.273782	0.0606031	0.407014	0.0889471	0.241847	0.705256	0.294967	0.347606	64.2096	80.5549	0.0279105	0.120342	0.502366	1.51204
896	A_52_P290069	78126	1700001J04Rik	RIKEN cDNA 1700001J04 gene	-0.0140338	-0.680954	-0.061285	0.467366	-0.20119	-0.0980194	820.618	714.229	0.622561	0.703239	1.06752	-0.0154063	0.0709604	0.979135	-0.0213233	-0.186095	0.165454	806.657	831.855	0.470058	0.629441	1.14868	0.202565	-0.154779	-0.0418753	0.450041	-0.0724134	0.0767078	664.98	691.986	0.526473	0.64335	1.2253	0.0627036	0.170126	-0.0045581	0.0454286	0.0643088	0.0676018	2024.88	2125.6	0.0766043	0.198966	1.2223	0.271554
897	A_51_P401024	71827	Lrrc34	leucine rich repeat containing 34	0.315322	-2.03672	0.378521	0.633358	0.136658	-0.114572	88.3922	70.7973	0.824881	0.869347	0.882553	0.669463	0.314903	0.152259	-0.178178	0.491188	0.289927	78.7887	94.261	0.117004	0.280106	0.901022	-0.328337	-2.28814	-0.0922977	-0.117743	-1.59203	-0.883711	113.562	50.7258	0.119288	0.240137	0.0500946	0.324962	-0.0508998	0.149009	0.0749682	0.43873	0.187354	70.8784	80.161	0.0988769	0.229524	0.913959	0.157017
898	A_52_P264571	17207	Mcf2l	mcf.2 transforming sequence-like	0.111252	-2.14972	-1.55915	0.0395008	-1.53605	-1.01883	165.526	70.7425	0.0911253	0.164969	0.0369682	-0.957683	-0.0199703	-0.124912	-0.106335	-0.0853005	-0.25884	116.659	94.6098	0.21462	0.390703	0.647188	-0.395398	-0.67073	-2.44022	-1.17564	-1.96274	-1.32894	148.358	61.3592	0.0259337	0.105384	0.00412281	-0.242636	-0.295644	-0.872589	-0.127406	-0.603576	-0.42837	168.901	124.654	0.0346529	0.132431	0.123631	-0.940894
899	A_51_P362554	257956	Olfr1307	olfactory receptor 1307	-0.507662	-0.497854	-0.285886	-0.0733074	-0.353513	-0.343644	1875.69	1412.37	0.0125547	0.0422998	0.632545	-0.188663	-0.157277	0.0101851	-0.171616	-0.421528	-0.18578	1848.91	1618.27	0.0543844	0.189079	0.9032	0.144545	0.0182739	-0.122102	0.142517	-0.0515966	0.0263275	1863.94	1920.82	0.641845	0.73844	1.22399	0.069819	0.257049	-0.118555	-0.243571	0.0457896	0.00210639	4185.45	4158.32	0.983188	0.989958	1.21308	0.0357043
900	A_52_P142208	68050	Akirin1	akirin 1	0.117028	0.0407064	-0.284456	-0.0114667	0.350249	0.0424121	2370.71	2422	0.699746	0.768416	1.2849	-0.00170937	0.253121	0.206989	0.058647	-0.176442	0.0681213	1964.38	2115.91	0.424957	0.590489	1.20818	0.0927219	-0.0626334	-0.218161	-0.0599619	-0.0754939	-0.0647056	2684.54	2578.74	0.258966	0.393021	1.13609	-0.0865716	-0.489865	-0.524012	-0.247489	-0.236676	-0.316923	2664.36	2166.66	0.0186675	0.10266	0.306057	-0.319504
901	A_52_P4482				-0.338014	-0.130463	-0.55146	-0.422501	-0.238433	-0.336174	6123.33	4860.43	0.00988967	0.03634	0.711655	-0.430391	-0.132505	-0.349725	-0.806331	-0.524978	-0.448786	5081.12	3864.76	0.0152284	0.105784	0.364095	0.421305	-0.187599	-0.255285	-0.0799202	-0.25745	-0.0717898	6920.77	6783.58	0.603054	0.706774	1.05616	-0.202441	-0.911679	-0.86256	-0.118051	-0.445329	-0.508012	6751.02	4896.56	0.0364109	0.135935	0.0579603	0.212148
902	A_51_P103261	20504	Slc17a1	solute carrier family 17 (sodium phosphate), member 1	0.217902	-0.770232	-0.149987	0.386038	2.64466	0.465676	418.238	445.966	0.466991	0.562796	0.901634	0.269725	0.199448	-0.0795248	-0.0239373	2.24656	0.522455	333.308	411.832	0.297056	0.472808	0.868512	0.288708	0.693675	-0.114675	0.320633	-0.00357517	0.236953	521.446	612.773	0.169123	0.297798	0.982222	0.194916	-0.224734	0.430605	-0.237417	0.375145	0.107703	463.918	504.906	0.494918	0.637982	1.01524	1.42926
904	A_51_P324834	14027	Evpl	envoplakin	0.249397	-1.50939	-0.675694	-0.939982	-0.438168	-0.662767	257.815	145.315	0.0838724	0.155209	0.232262	0.221729	-0.0120546	-0.536764	0.0591635	0.0267984	-0.0482255	161.067	160.338	0.726582	0.826699	1.09916	0.0563717	-0.565416	-1.53171	-0.645877	-0.959359	-0.729199	264.551	160.244	0.0483214	0.14463	0.115268	0.225903	-0.320561	-0.090798	-0.131318	-0.419849	-0.147325	342.247	308.55	0.25577	0.413176	0.779299	-0.199879
905	A_52_P148553	60530	Fignl1	fidgetin-like 1	1.66282	0.569817	2.48865	2.52047	5.71388	2.59113	192.115	736.309	0.039102	0.0904143	0.00127976	0.621395	0.0965464	1.05609	-0.299886	1.30475	0.555778	156.359	223.723	0.134068	0.300044	0.573182	0.394047	0.749406	1.04472	0.55904	0.0478524	0.559013	137.896	199.087	0.0286531	0.110509	0.434688	0.165803	-0.238719	-0.201954	-0.170697	0.00279599	-0.0885541	318.109	296.406	0.308146	0.465819	1.03442	-0.29099
906	A_52_P310530	93686	Rbfox2	RNA binding protein, fox-1 homolog (C. elegans) 2	0.410207	0.248231	0.516813	0.478512	2.56905	0.844563	813.306	1175.22	0.123288	0.205699	0.459427	0.301613	0.146302	0.119043	0.22888	0.464525	0.252073	637.663	754.635	0.0153984	0.106289	1.1094	0.487857	0.388676	-0.191258	0.0868032	0.110311	0.176478	842.963	960.581	0.216278	0.348905	1.05724	0.126125	-0.066031	0.0790301	0.0538344	0.0909805	0.0567879	1044.96	1086.22	0.158765	0.30555	1.2259	0.271606
907	A_51_P275053	78634	1700094C09Rik	RIKEN cDNA 1700094C09 gene	0.160709	-0.354865	0.594213	0.230463	5.5504	1.23618	432.683	641.997	0.319809	0.420572	0.112053	0.325245	0.0185175	0.300695	0.0395825	0.444243	0.225656	490.249	558.166	0.0546878	0.189626	1.15437	0.209378	-0.156488	-0.411438	-0.258041	-0.377838	-0.198885	477.86	430.902	0.149252	0.275423	0.850296	0.314385	0.211457	0.152905	0.241671	0.320052	0.248094	886.009	1050.77	0.00142377	0.0486613	0.743457	0.617772
908	A_52_P391639	69797	1600029I14Rik	RIKEN cDNA 1600029I14 gene	0.146203	-1.02903	0.168064	-0.27323	3.09012	0.420426	189.943	176.377	0.581595	0.66709	0.797107	0.582823	0.367357	-0.170614	-0.549666	0.0117469	0.0483293	205.336	227.817	0.82106	0.891335	1.11046	0.446553	0.0412797	-0.311739	0.381689	-0.0353024	0.104496	185.071	201.041	0.496154	0.616828	1.1728	0.128236	-0.19835	-0.224356	-0.0166394	0.186308	-0.0249603	364.354	356.759	0.778757	0.855928	1.17527	0.470937
909	A_51_P342227	64050	Yeats4	YEATS domain containing 4	0.184059	0.326487	0.494753	0.375331	0.744763	0.425079	4298.39	5579.7	0.0107481	0.0383277	0.91328	0.00953712	0.0330988	-0.0790352	-0.249355	0.0351438	-0.050122	3844.33	3753.89	0.405767	0.573086	1.1334	0.340478	0.259528	0.185213	0.305569	0.175107	0.253179	5004.27	5968.63	0.0014654	0.0310311	0.998083	0.231786	0.240203	0.317015	0.226208	0.205782	0.244199	4937.8	5844.01	0.000213395	0.0351645	0.765068	0.295071
910	A_52_P122805	216516	Ccdc157	coiled-coil domain containing 157	-0.53313	-1.6255	-0.31481	-0.822426	-0.621	-0.783372	242.48	130.626	0.0257904	0.0683323	0.119614	-0.722471	-0.176587	-0.875325	0.122443	-1.08679	-0.547745	220.781	165.019	0.0718779	0.218076	0.21646	-0.0537988	-0.485543	-0.644411	-1.28879	-1.4197	-0.778447	224.194	139.504	0.0379461	0.127385	0.0888758	0.22731	-0.0927095	-0.301896	-0.338665	0.0895882	-0.0832743	411.358	390.084	0.488332	0.632082	1.02025	0.279408
911	A_52_P94055	18536	Pcm1	pericentriolar material 1	0.514291	-0.345422	0.215914	-0.20578	0.042773	0.0443552	642.977	670.955	0.785416	0.837747	1.25348	0.29734	0.186559	0.807165	-0.0663084	0.127217	0.270394	487.245	592.508	0.138839	0.306037	0.989158	0.238383	-0.392864	-0.661233	-0.0486588	-0.441736	-0.261222	701.159	582.808	0.175136	0.304527	0.695625	0.0169171	0.0989496	-0.351885	-0.355411	0.00778362	-0.116729	701.369	654.165	0.29951	0.457646	0.955289	0.351489
912	A_52_P18262	18795	Plcb1	phospholipase C, beta 1	0.755898	-0.896863	0.734291	0.326195	4.78806	1.14152	178.776	272.152	0.300235	0.400294	0.0773718	-0.0814789	0.150067	2.10356	0.909957	0.186859	0.653793	157.82	228.039	0.176228	0.349243	0.386633	1.08615	-0.33868	0.499358	0.52587	-0.279153	0.298709	219.611	267.548	0.329706	0.462968	0.783815	0.145372	0.0523771	-0.323681	-0.124837	0.226181	-0.00491782	244.669	243.222	0.961164	0.977548	1.19484	0.0365781
913	A_51_P309889	69683	2310044H10Rik	RIKEN cDNA 2310044H10 gene	-0.265838	-0.347352	-0.312647	-0.145565	-0.00642906	-0.215566	5474.61	4651.84	0.0259074	0.0685418	0.943591	0.165992	0.142893	0.0820899	0.200067	-0.0762323	0.102962	4752.59	5128.29	0.102203	0.260644	1.21047	0.227009	0.129701	0.0443405	0.202024	0.0460184	0.129818	6192.62	6785.23	0.0270105	0.107406	1.20329	-0.0215452	0.0815515	0.163804	0.0483298	0.154633	0.0853546	6885.38	7297.56	0.0685165	0.187432	1.20275	0.0749771
914	A_52_P579654	74486	Osbpl10	oxysterol binding protein-like 10	-0.0906776	-1.43926	0.0438404	-0.686505	-0.45672	-0.525864	333.493	213.752	0.115725	0.196411	0.383956	-0.192114	-0.0727634	0.125265	-0.267604	0.322132	-0.017017	293.189	280.342	0.881088	0.929174	1.10417	0.350848	-0.707502	-0.0251066	-0.0714638	-0.991884	-0.289022	279.977	229.826	0.302622	0.436677	0.65233	-0.0496429	-0.320148	-0.411468	-0.396375	0.106626	-0.214202	505.763	432.519	0.107019	0.240208	0.620891	0.134336
915	A_52_P454815	14166	Fgf11	fibroblast growth factor 11	0.0311182	-1.9166	-0.517022	-0.740255	0.809996	-0.466554	135.259	72.761	0.358723	0.459664	0.375388	-0.638895	-0.0429709	0.627342	-0.740408	-0.314009	-0.221788	114.908	94.6221	0.417037	0.583388	0.613777	0.465423	-2.29509	-0.851982	0.852532	-0.753445	-0.516513	146.725	66.8773	0.404941	0.534184	0.181567	-0.737666	-1.44813	-0.854512	-0.77183	-0.728207	-0.908068	162.842	85.2798	0.00269494	0.0561797	0.000862944	0.273332
917	A_51_P162593	66362	Exosc3	exosome component 3	0.264354	0.0584447	0.549941	0.36012	0.555195	0.357611	2771.01	3500.66	0.0186245	0.0550424	1.01792	0.278624	0.315746	0.228153	0.437991	0.40247	0.332597	2344.7	2948.79	0.0010111	0.0435547	0.941161	-0.0694137	-0.00911593	-0.0643438	-0.0807673	0.0229218	-0.0401438	2853.18	2775.16	0.11565	0.235474	1.16266	0.0990554	0.127459	0.234414	-0.0431589	0.233154	0.130185	2978.16	3269.26	0.0640024	0.180555	1.10797	0.0963514
918	A_52_P352563	381827	1700073E17Rik	ribosomal protein L7 pseudogene	0.12215	0.145223	-0.208514	0.14826	0.192083	0.0798402	17953.2	19033.1	0.337011	0.437951	1.30015	0.0960408	0.264441	0.105784	0.289955	0.366873	0.224619	15424.1	17978.1	0.0135009	0.100545	1.12593	0.398516	0.0930744	0.191391	0.19276	0.143876	0.203924	19764.5	22826.5	0.0172678	0.0873509	1.07955	0.0583729	-0.143642	-0.0485008	0.136189	-0.00644007	-0.000804089	20719	20732.9	0.985649	0.991427	1.22456	0.0654029
919	A_51_P269546	83433	Trem2	triggering receptor expressed on myeloid cells 2	3.25177	2.28642	4.06655	3.51158	3.99068	3.4214	464.369	4741.65	0.000438716	0.00599674	0	0.65405	0.33878	1.9833	0.752384	3.38168	1.42204	315.493	1028.13	0.0653198	0.207122	0.0618276	1.49584	0.259019	0.937501	0.759796	0.327892	0.75601	295.974	476.344	0.028378	0.109969	0.263779	0.536483	0.0777495	1.00495	1.14827	0.956714	0.744835	516.784	888.077	0.018941	0.102965	0.0401166	0.351774
920	A_52_P546805				-0.150863	-1.65534	-0.200099	-0.345078	-0.637201	-0.597715	181.985	106.664	0.0980766	0.173848	0.312879	-0.0360534	0.642021	0.285355	-0.249549	-0.47536	0.0332828	107.539	111.938	0.874512	0.925151	1.09706	1.13362	-0.104817	0.962807	-0.381958	-1.22966	0.0759986	92.7011	98.5635	0.872165	0.912625	0.896118	-0.403284	0.500782	-0.246946	-0.568955	0.141337	-0.115413	208.56	191.213	0.583665	0.71	0.70133	-0.40291
921	A_51_P352381	28200	Dhrs4	dehydrogenase/reductase (SDR family) member 4	-0.499287	-0.435661	-0.955587	-0.575644	-0.169125	-0.527061	10470.3	7330.55	0.0143278	0.0462117	0.347665	-0.625396	-0.285425	-0.722842	-0.169953	-0.279296	-0.416582	9476.46	7155.72	0.0183568	0.115253	0.358906	-0.109565	0.214478	0.220068	0.223406	0.0429519	0.118268	10828.9	11844.2	0.150322	0.276732	1.2277	-0.358426	-0.361956	0.217603	-0.416193	-0.244392	-0.232673	10183	8718.73	0.115737	0.251482	0.458899	-0.837081
922	A_52_P439975	675325	2410017I17Rik	RIKEN cDNA 2410017I17 gene	-0.249415	-0.391519	-0.320375	-0.391715	-0.307044	-0.332014	32382.7	25918.7	0.000260731	0.00458777	0.724056	-0.0689606	0.148857	-0.15397	0.0327445	-0.230197	-0.0543052	30650	30241.4	0.46379	0.623905	1.14253	0.00274921	0.0387367	0.0105598	-0.0362331	0.0078286	0.00472823	38734.2	38893.5	0.713098	0.79389	1.21615	0.148576	0.248674	0.274584	0.02059	0.302713	0.199027	51212	59087.1	0.0181975	0.101623	0.899965	0.213981
923	A_51_P245503	71773	Ugt2b1	UDP glucuronosyltransferase 2 family, polypeptide B1	-0.223754	-0.435226	-0.687569	-0.605559	-0.377306	-0.465883	13740.9	10075.7	0.00485182	0.0228925	0.480135	-0.309208	0.206745	-0.327897	-0.0283841	-0.017773	-0.0953034	11887.8	11276.4	0.396622	0.564917	1.04328	0.22853	-0.0952056	0.411561	-0.104055	0.0547661	0.0991192	14957	16153	0.372214	0.504013	1.22591	-0.381585	-0.382884	-0.338381	-1.43696	-0.107227	-0.529408	14946.6	10936.6	0.0854463	0.211381	0.083797	-0.283644
924	A_51_P451588	27276	Plekhb1	pleckstrin homology domain containing, family B (evectins) member 1	-0.326989	-0.665005	-0.627567	-1.1116	-0.688543	-0.68394	4168.66	2708.39	0.00543118	0.0245521	0.180286	-0.694006	-0.219726	-1.27899	-0.496835	-0.851847	-0.708281	3470.87	2264.47	0.0162644	0.108987	0.0797767	-0.0403903	0.315521	-0.0118715	-0.0495881	-0.178703	0.00699359	4291.77	4346.87	0.936222	0.957292	1.20161	-0.0201843	0.1219	-0.468495	-0.196988	-0.133037	-0.139361	5490.9	5060.14	0.230197	0.385917	0.867059	0.0969576
925	A_52_P494686	68691	1110028C15Rik	RIKEN cDNA 1110028C15 gene	0.0860056	-1.07525	0.125514	-0.240503	-0.391239	-0.299094	431.315	333.437	0.240827	0.338532	0.751927	0.0996706	-0.107628	-0.00920459	-0.528422	-0.0418636	-0.117489	294.588	273.958	0.337794	0.510825	1.00515	0.379535	-0.263401	-0.398747	-0.15406	-0.760781	-0.239491	369.643	307.429	0.266647	0.400795	0.731421	-0.0922681	-0.0872657	-0.274871	-0.0214858	0.0903461	-0.0771089	533.782	505.653	0.263898	0.420888	1.0683	0.365195
926	A_51_P212038	76252	Atp6v0e2	ATPase, H+ transporting, lysosomal V0 subunit E2	0.771399	-0.34474	0.537369	0.415659	0.748609	0.425659	337.216	445.384	0.104959	0.182594	0.802768	1.23304	0.8006	1.69198	0.290473	2.02262	1.20774	247.564	608.546	0.0173512	0.112389	0.049697	1.64502	-0.0153567	0.183936	0.0989392	0.415306	0.46557	218.667	290.847	0.199898	0.331945	0.701206	0.381439	0.118794	-0.0793331	0.374019	1.50408e-06	0.158984	392.783	441.94	0.168408	0.317431	1.02594	0.337943
927	A_52_P383577	83395	Sp6	trans-acting transcription factor 6	0.0249776	-0.532328	-0.0260801	-0.199062	0.241595	-0.0981795	1213.01	1114.37	0.490664	0.584657	1.13049	0.127437	0.14298	0.0648936	0.0718932	-0.115524	0.058336	1085.5	1157.96	0.27564	0.451903	1.20899	0.306857	0.000433912	-0.00296719	0.300937	0.0466511	0.130382	1007.14	1092.52	0.14178	0.266828	1.19829	0.074734	0.156801	-0.0876222	-0.0639361	0.246146	0.0652245	2137.54	2243.26	0.363824	0.520324	1.20149	0.165888
928	A_52_P722970	76623	1700093C20Rik	RIKEN cDNA 1700093C20 gene	2.18346	-1.59075	3.21768	1.4036	3.04775	1.65235	56.4205	118.407	0.131617	0.21573	0.0208542	1.08374	0.643477	0.768383	0.239575	0.57076	0.661188	64.8865	101.657	0.00841281	0.0825107	0.27366	2.67559	1.11979	3.89156	4.13118	4.38341	3.24031	20.1974	160.776	0.00586692	0.0549582	0.000909091	1.76773	1.31332	0.467521	1.88147	1.52993	1.39199	43.9883	112.918	0.00518033	0.0686183	0.00155989	1.83788
930	A_51_P115768	52187	Rragd	Ras-related GTP binding D	-0.261108	-0.318049	-0.126406	-0.229974	-0.0891768	-0.204943	1992.83	1703.53	0.00854746	0.0330056	0.964394	-0.0167827	-0.154191	-0.17189	-0.259552	-0.222759	-0.165035	2194.37	1974.37	0.0164654	0.10961	0.94799	0.0939598	-0.206602	-0.092603	-0.0648109	-0.173501	-0.0887114	2161.18	2039.72	0.166051	0.294249	1.08342	0.0649812	0.123013	-0.108594	-0.0537261	0.0417003	0.013475	3594.55	3653.04	0.76463	0.846382	1.23589	0.173924
931	A_51_P331737	233799	Acsm2	acyl-CoA synthetase medium-chain family member 2	0.577643	-0.122062	0.665011	0.819093	0.579337	0.503804	273.826	367.952	0.0362101	0.085791	0.739002	0.494276	0.314047	0.0338129	0.324648	-0.0134235	0.230672	246.871	291.874	0.0736986	0.220761	1.01053	1.8043	0.597271	0.452526	1.00545	0.123585	0.796626	193.836	318.155	0.0506656	0.148301	0.252221	0.273791	0.777285	0.0400605	0.584307	0.221606	0.37941	299.471	386.774	0.0457335	0.151784	0.404156	-0.33154
932	A_52_P105249	71448	Tmem80	transmembrane protein 80	-0.250349	-0.856301	-0.45112	-0.979484	-0.850684	-0.677587	1073.73	691.036	0.00821851	0.0321843	0.193009	-0.0989559	-0.102504	0.0440473	-0.193481	-0.146614	-0.0995015	826.892	773.716	0.0663695	0.209062	1.05669	-0.366455	-0.487313	-0.470242	-0.372483	-0.35977	-0.411252	950.949	714.101	0.000121033	0.0150931	0.329177	-0.244962	-0.420881	-0.192736	-0.348217	-0.303096	-0.301979	1155.87	943.78	0.00159172	0.0499227	0.325527	0.14696
933	A_52_P672076				-0.0400953	-1.02263	-0.0662705	-0.730287	-0.343223	-0.440501	452.232	338.393	0.0826425	0.153514	0.511709	-0.0664527	0.136232	0.948792	-0.000776195	0.268118	0.257183	340.123	374.716	0.231214	0.407737	1.05878	0.725692	-0.396806	0.0466822	0.102592	0.338441	0.16332	321.439	347.761	0.425224	0.553208	1.0472	-0.00442452	0.105407	0.039972	-0.178914	0.0846027	0.00932864	592.19	599.847	0.864318	0.914926	1.23438	0.293103
934	A_52_P6130	18766	Pkdrej	polycystic kidney disease (polycystin) and REJ (sperm receptor for egg jelly, sea urchin homolog)-like	-0.0495412	-0.583237	0.400279	-0.55307	-0.311417	-0.219397	213.44	184.68	0.295242	0.395249	0.84922	-0.12538	0.312857	0.473162	0.899951	1.3517	0.582459	214.406	267.617	0.0824099	0.233546	0.631754	1.67912	0.137066	0.486346	0.375845	0.736272	0.682929	151.818	232.42	0.0628994	0.166071	0.381378	0.299617	0.187076	0.126304	0.19912	0.0668771	0.175799	330.761	374.482	0.0107685	0.0853381	0.993875	0.255022
935	A_52_P539454				-0.28966	-2.43818	0.298735	0.690055	-0.423411	-0.432493	134.175	66.488	0.468242	0.563976	0.328223	-0.0733598	0.35635	0.0649244	-0.771386	0.64139	0.0435838	95.9411	89.3466	0.863825	0.918903	1.08673	0.17444	-0.759163	-1.5714	-0.284153	0.676914	-0.352672	78.3354	59.0452	0.413587	0.542488	0.40521	-0.490039	0.599061	-0.492174	-1.04209	0.0975023	-0.265548	95.5513	75.2324	0.399084	0.552983	0.276924	-0.527652
936	A_51_P166155	57441	Gmnn	geminin	0.696422	0.741569	0.671567	0.624319	0.46912	0.640599	6742.04	10626.7	0.00016689	0.00377056	0.501038	-0.312577	-0.382788	-0.323494	-0.272843	-0.201738	-0.298688	5732.68	4646.95	0.000565451	0.0376901	0.589287	0.380232	0.173994	-0.0567974	0.0111565	-0.150646	0.0715878	7291.55	7686.29	0.487692	0.608988	1.22374	-0.113785	-0.0942594	0.137203	-0.183624	0.0476613	-0.0413608	7290.84	7099.25	0.516248	0.654986	1.15313	0.116127
937	A_51_P115800	258862	Olfr770	olfactory receptor 770	-0.277911	-0.88826	-0.0796102	-0.0702792	0.137832	-0.235646	474.894	383.489	0.251465	0.349897	0.845258	-0.23889	-0.116641	0.322012	-0.299006	0.81031	0.095557	445.576	422.327	0.671896	0.787767	1.1146	0.128138	-0.0336606	0.56897	0.446522	0.666808	0.355356	337.498	407.798	0.0557495	0.155435	0.913409	-0.0406868	-0.00280535	-0.16468	-0.180824	0.117227	-0.0543538	939.222	911.128	0.37776	0.533295	1.13578	-0.267233
938	A_51_P516833	16002	Igf2	insulin-like growth factor 2	0.0682193	-1.87361	-0.619809	-0.0210982	0.211588	-0.446942	211.422	130.809	0.308928	0.409178	0.533279	0.260465	0.555895	0.882364	0.145085	0.675664	0.503895	172.775	245.133	0.020182	0.120292	0.536302	0.313177	-1.35258	-0.269989	0.510992	0.0308052	-0.153518	184.33	151.603	0.664121	0.755341	0.806827	-0.0980094	0.404117	-0.711321	-0.647187	-0.0541384	-0.221308	163.451	143.27	0.344963	0.502559	0.479949	0.0217201
939	A_51_P465871	58523	Elp2	elongation protein 2 homolog (S. cerevisiae)	-0.0408823	-0.248615	-0.234369	0.187249	-0.115857	-0.0904948	800.746	750.784	0.317185	0.417888	1.16496	-0.0870573	-0.185415	-0.164516	-0.425581	0.0626729	-0.159979	746.581	671.33	0.114238	0.276819	0.901965	-0.0678252	0.105566	0.0665722	-0.074047	0.159573	0.0379679	816.054	836.692	0.461844	0.586248	1.22577	-0.0742856	-0.0435831	-0.274181	-0.215736	-0.230701	-0.167697	749.322	669.231	0.0213611	0.107494	0.786686	0.158618
940	A_51_P217382	16562	Kif1c	kinesin family member 1C	-0.229092	-0.607856	-0.735174	-0.853181	-0.420379	-0.569137	2656.84	1819.4	0.00691212	0.0287263	0.32186	-0.472583	-0.203548	-0.521451	-0.467654	-0.0248499	-0.338017	2098.6	1672.23	0.0244674	0.130595	0.506989	0.412157	0.202795	0.236343	0.359291	0.249955	0.292108	2731.04	3356.72	0.00184054	0.0341358	0.916211	0.367821	0.315606	0.231292	0.174458	0.295065	0.276849	2902.56	3525.74	0.00121128	0.0459775	0.649975	0.639463
[truncated: 40,684 more rows]
[truncated: 70 more columns]
